# Supplementary material for: PlantEAR: Functional Analysis Platform for Plant EAR Motif-Containing Proteins
Source: Front Genet. 2018 Nov 30;9:590. doi: 10.3389/fgene.2018.00590 (PMC6283911; doi:10.3389/fgene.2018.00590)
Supplement: Supplementary file 2 [file Table_2.xls]

## Sheet: Table S2
Table S2. List of microarray samples used in this study.
Category	Platform	Series	Samples	Time-point
Abiotic stress	GPL198	GSE5620	GSM131223	Control-Shoots-0h_Rep1
Abiotic stress	GPL198	GSE5620	GSM131224	Control-Shoots-0h_Rep2
Abiotic stress	GPL198	GSE5620	GSM131225	Control-Roots-0h_Rep1
Abiotic stress	GPL198	GSE5620	GSM131226	Control-Roots-0h_Rep2
Abiotic stress	GPL198	GSE5620	GSM131227	Control-Shoots-0.25h_Rep1
Abiotic stress	GPL198	GSE5620	GSM131228	Control-Shoots-0.25h_Rep2
Abiotic stress	GPL198	GSE5620	GSM131229	Control-Roots-0.25h_Rep1
Abiotic stress	GPL198	GSE5620	GSM131230	Control-Roots-0.25h_Rep2
Abiotic stress	GPL198	GSE5620	GSM131231	Control-Shoots-0.5h_Rep1
Abiotic stress	GPL198	GSE5620	GSM131232	Control-Shoots-0.5h_Rep2
Abiotic stress	GPL198	GSE5620	GSM131233	Control-Roots-0.5h_Rep1
Abiotic stress	GPL198	GSE5620	GSM131234	Control-Roots-0.5h_Rep2
Abiotic stress	GPL198	GSE5620	GSM131235	Control-Shoots-1.0h_Rep1
Abiotic stress	GPL198	GSE5620	GSM131236	Control-Shoots-1.0h_Rep2
Abiotic stress	GPL198	GSE5620	GSM131237	Control-Roots-1.0h_Rep1
Abiotic stress	GPL198	GSE5620	GSM131238	Control-Roots-1.0h_Rep2
Abiotic stress	GPL198	GSE5620	GSM131239	Control-Shoots-3.0h_Rep1
Abiotic stress	GPL198	GSE5620	GSM131240	Control-Shoots-3.0h_Rep2
Abiotic stress	GPL198	GSE5620	GSM131241	Control-Roots-3.0h_Rep1
Abiotic stress	GPL198	GSE5620	GSM131242	Control-Roots-3.0h_Rep2
Abiotic stress	GPL198	GSE5620	GSM131243	Control-Shoots-4.0h_Rep1
Abiotic stress	GPL198	GSE5620	GSM131244	Control-Shoots-4.0h_Rep2
Abiotic stress	GPL198	GSE5620	GSM131245	Control-Roots-4.0h_Rep1
Abiotic stress	GPL198	GSE5620	GSM131246	Control-Roots-4.0h_Rep2
Abiotic stress	GPL198	GSE5620	GSM131247	Control-Shoots-6.0h_Rep1
Abiotic stress	GPL198	GSE5620	GSM131248	Control-Shoots-6.0h_Rep2
Abiotic stress	GPL198	GSE5620	GSM131249	Control-Roots-6.0h_Rep1
Abiotic stress	GPL198	GSE5620	GSM131250	Control-Roots-6.0h_Rep2
Abiotic stress	GPL198	GSE5620	GSM131251	Control-Shoots-12.0h_Rep1
Abiotic stress	GPL198	GSE5620	GSM131252	Control-Shoots-12.0h_Rep2
Abiotic stress	GPL198	GSE5620	GSM131253	Control-Roots-12.0h_Rep1
Abiotic stress	GPL198	GSE5620	GSM131254	Control-Roots-12.0h_Rep2
Abiotic stress	GPL198	GSE5620	GSM131255	Control-Shoots-24.0h_Rep1
Abiotic stress	GPL198	GSE5620	GSM131256	Control-Shoots-24.0h_Rep2
Abiotic stress	GPL198	GSE5620	GSM131257	Control-Roots-24.0h_Rep1
Abiotic stress	GPL198	GSE5620	GSM131258	Control-Roots-24.0h_Rep2
Abiotic stress	GPL198	GSE5621	GSM131259	Cold(4°C)-stress-Shoots-0.5h_Rep1
Abiotic stress	GPL198	GSE5621	GSM131260	Cold(4°C)-stress-Shoots-0.5h_Rep2
Abiotic stress	GPL198	GSE5621	GSM131261	Cold(4°C)-stress-Roots-0.5h_Rep1
Abiotic stress	GPL198	GSE5621	GSM131262	Cold(4°C)-stress-Roots-0.5h_Rep2
Abiotic stress	GPL198	GSE5621	GSM131263	Cold(4°C)-stress-Shoots-1.0h_Rep1
Abiotic stress	GPL198	GSE5621	GSM131264	Cold(4°C)-stress-Shoots-1.0h_Rep2
Abiotic stress	GPL198	GSE5621	GSM131265	Cold(4°C)-stress-Roots-1.0h_Rep1
Abiotic stress	GPL198	GSE5621	GSM131266	Cold(4°C)-stress-Roots-1.0h_Rep2
Abiotic stress	GPL198	GSE5621	GSM131267	Cold(4°C)-stress-Shoots-3.0h_Rep1
Abiotic stress	GPL198	GSE5621	GSM131268	Cold(4°C)-stress-Shoots-3.0h_Rep2
Abiotic stress	GPL198	GSE5621	GSM131269	Cold(4°C)-stress-Roots-3.0h_Rep1
Abiotic stress	GPL198	GSE5621	GSM131270	Cold(4°C)-stress-Roots-3.0h_Rep2
Abiotic stress	GPL198	GSE5621	GSM131271	Cold(4°C)-stress-Shoots-6.0h_Rep1
Abiotic stress	GPL198	GSE5621	GSM131272	Cold(4°C)-stress-Shoots-6.0h_Rep2
Abiotic stress	GPL198	GSE5621	GSM131273	Cold(4°C)-stress-Roots-6.0h_Rep1
Abiotic stress	GPL198	GSE5621	GSM131274	Cold(4°C)-stress-Roots-6.0h_Rep2
Abiotic stress	GPL198	GSE5621	GSM131275	Cold(4°C)-stress-Shoots-12.0h_Rep1
Abiotic stress	GPL198	GSE5621	GSM131276	Cold(4°C)-stress-Shoots-12.0h_Rep2
Abiotic stress	GPL198	GSE5621	GSM131277	Cold(4°C)-stress-Roots-12.0h_Rep1
Abiotic stress	GPL198	GSE5621	GSM131278	Cold(4°C)-stress-Roots-12.0h_Rep2
Abiotic stress	GPL198	GSE5621	GSM131279	Cold(4°C)-stress-Shoots-24.0h_Rep1
Abiotic stress	GPL198	GSE5621	GSM131280	Cold(4°C)-stress-Shoots-24.0h_Rep2
Abiotic stress	GPL198	GSE5621	GSM131281	Cold(4°C)-stress-Roots-24.0h_Rep1
Abiotic stress	GPL198	GSE5621	GSM131282	Cold(4°C)-stress-Roots-24.0h_Rep2
Abiotic stress	GPL198	GSE5622	GSM131283	Osmotic-stress-Shoots-0.5h_Rep1
Abiotic stress	GPL198	GSE5622	GSM131284	Osmotic-stress-Shoots-0.5h_Rep2
Abiotic stress	GPL198	GSE5622	GSM131285	Osmotic-stress-Roots-0.5h_Rep1
Abiotic stress	GPL198	GSE5622	GSM131286	Osmotic-stress-Roots-0.5h_Rep2
Abiotic stress	GPL198	GSE5622	GSM131287	Osmotic-stress-Shoots-1.0h_Rep1
Abiotic stress	GPL198	GSE5622	GSM131288	Osmotic-stress-Shoots-1.0h_Rep2
Abiotic stress	GPL198	GSE5622	GSM131289	Osmotic-stress-Roots-1.0h_Rep1
Abiotic stress	GPL198	GSE5622	GSM131290	Osmotic-stress-Roots-1.0h_Rep2
Abiotic stress	GPL198	GSE5622	GSM131291	Osmotic-stress-Shoots-3.0h_Rep1
Abiotic stress	GPL198	GSE5622	GSM131292	Osmotic-stress-Shoots-3.0h_Rep2
Abiotic stress	GPL198	GSE5622	GSM131293	Osmotic-stress-Roots-3.0h_Rep1
Abiotic stress	GPL198	GSE5622	GSM131294	Osmotic-stress-Roots-3.0h_Rep2
Abiotic stress	GPL198	GSE5622	GSM131295	Osmotic-stress-Shoots-6.0h_Rep1
Abiotic stress	GPL198	GSE5622	GSM131296	Osmotic-stress-Shoots-6.0h_Rep2
Abiotic stress	GPL198	GSE5622	GSM131297	Osmotic-stress-Roots-6.0h_Rep1
Abiotic stress	GPL198	GSE5622	GSM131298	Osmotic-stress-Roots-6.0h_Rep2
Abiotic stress	GPL198	GSE5622	GSM131299	Osmotic-stress-Shoots-12.0h_Rep1
Abiotic stress	GPL198	GSE5622	GSM131300	Osmotic-stress-Shoots-12.0h_Rep2
Abiotic stress	GPL198	GSE5622	GSM131301	Osmotic-stress-Roots-12.0h_Rep1
Abiotic stress	GPL198	GSE5622	GSM131302	Osmotic-stress-Roots-12.0h_Rep2
Abiotic stress	GPL198	GSE5622	GSM131303	Osmotic-stress-Shoots-24.0h_Rep1
Abiotic stress	GPL198	GSE5622	GSM131304	Osmotic-stress-Shoots-24.0h_Rep2
Abiotic stress	GPL198	GSE5622	GSM131305	Osmotic-stress-Roots-24.0h_Rep1
Abiotic stress	GPL198	GSE5622	GSM131306	Osmotic-stress-Roots-24.0h_Rep2
Abiotic stress	GPL198	GSE5623	GSM131307	Salt-stress-Shoots-0.5h_Rep1
Abiotic stress	GPL198	GSE5623	GSM131308	Salt-stress-Shoots-0.5h_Rep2
Abiotic stress	GPL198	GSE5623	GSM131309	Salt-stress-Roots-0.5h_Rep1
Abiotic stress	GPL198	GSE5623	GSM131310	Salt-stress-Roots-0.5h_Rep2
Abiotic stress	GPL198	GSE5623	GSM131311	Salt-stress-Shoots-1.0h_Rep1
Abiotic stress	GPL198	GSE5623	GSM131312	Salt-stress-Shoots-1.0h_Rep2
Abiotic stress	GPL198	GSE5623	GSM131313	Salt-stress-Roots-1.0h_Rep1
Abiotic stress	GPL198	GSE5623	GSM131314	Salt-stress-Roots-1.0h_Rep2
Abiotic stress	GPL198	GSE5623	GSM131315	Salt-stress-Shoots-3.0h_Rep1
Abiotic stress	GPL198	GSE5623	GSM131316	Salt-stress-Shoots-3.0h_Rep2
Abiotic stress	GPL198	GSE5623	GSM131317	Salt-stress-Roots-3.0h_Rep1
Abiotic stress	GPL198	GSE5623	GSM131318	Salt-stress-Roots-3.0h_Rep2
Abiotic stress	GPL198	GSE5623	GSM131319	Salt-stress-Shoots-6.0h_Rep1
Abiotic stress	GPL198	GSE5623	GSM131320	Salt-stress-Shoots-6.0h_Rep2
Abiotic stress	GPL198	GSE5623	GSM131321	Salt-stress-Roots-6.0h_Rep1
Abiotic stress	GPL198	GSE5623	GSM131322	Salt-stress-Roots-6.0h_Rep2
Abiotic stress	GPL198	GSE5623	GSM131323	Salt-stress-Shoots-12.0h_Rep1
Abiotic stress	GPL198	GSE5623	GSM131324	Salt-stress-Shoots-12.0h_Rep2
Abiotic stress	GPL198	GSE5623	GSM131325	Salt-stress-Roots-12.0h_Rep1
Abiotic stress	GPL198	GSE5623	GSM131326	Salt-stress-Roots-12.0h_Rep2
Abiotic stress	GPL198	GSE5623	GSM131327	Salt-stress-Shoots-24.0h_Rep1
Abiotic stress	GPL198	GSE5623	GSM131328	Salt-stress-Shoots-24.0h_Rep2
Abiotic stress	GPL198	GSE5623	GSM131329	Salt-stress-Roots-24.0h_Rep1
Abiotic stress	GPL198	GSE5623	GSM131330	Salt-stress-Roots-24.0h_Rep2
Abiotic stress	GPL198	GSE5624	GSM131331	Drought-stress-Shoots-0.25h_Rep1
Abiotic stress	GPL198	GSE5624	GSM131332	Drought-stress-Shoots-0.25h_Rep2
Abiotic stress	GPL198	GSE5624	GSM131333	Drought-stress-Roots-0.25h_Rep1
Abiotic stress	GPL198	GSE5624	GSM131334	Drought-stress-Roots-0.25h_Rep2
Abiotic stress	GPL198	GSE5624	GSM131335	Drought-stress-Shoots-0.5h_Rep1
Abiotic stress	GPL198	GSE5624	GSM131336	Drought-stress-Shoots-0.5h_Rep2
Abiotic stress	GPL198	GSE5624	GSM131337	Drought-stress-Roots-0.5h_Rep1
Abiotic stress	GPL198	GSE5624	GSM131338	Drought-stress-Roots-0.5h_Rep2
Abiotic stress	GPL198	GSE5624	GSM131339	Drought-stress-Shoots-1.0h_Rep1
Abiotic stress	GPL198	GSE5624	GSM131340	Drought-stress-Shoots-1.0h_Rep2
Abiotic stress	GPL198	GSE5624	GSM131341	Drought-stress-Roots-1.0h_Rep1
Abiotic stress	GPL198	GSE5624	GSM131342	Drought-stress-Roots-1.0h_Rep2
Abiotic stress	GPL198	GSE5624	GSM131343	Drought-stress-Shoots-3.0h_Rep1
Abiotic stress	GPL198	GSE5624	GSM131344	Drought-stress-Shoots-3.0h_Rep2
Abiotic stress	GPL198	GSE5624	GSM131345	Drought-stress-Roots-3.0h_Rep1
Abiotic stress	GPL198	GSE5624	GSM131346	Drought-stress-Roots-3.0h_Rep2
Abiotic stress	GPL198	GSE5624	GSM131347	Drought-stress-Shoots-6.0h_Rep1
Abiotic stress	GPL198	GSE5624	GSM131348	Drought-stress-Shoots-6.0h_Rep2
Abiotic stress	GPL198	GSE5624	GSM131349	Drought-stress-Roots-6.0h_Rep1
Abiotic stress	GPL198	GSE5624	GSM131350	Drought-stress-Roots-6.0h_Rep2
Abiotic stress	GPL198	GSE5624	GSM131351	Drought-stress-Shoots-12.0h_Rep1
Abiotic stress	GPL198	GSE5624	GSM131352	Drought-stress-Shoots-12.0h_Rep2
Abiotic stress	GPL198	GSE5624	GSM131353	Drought-stress-Roots-12.0h_Rep1
Abiotic stress	GPL198	GSE5624	GSM131354	Drought-stress-Roots-12.0h_Rep2
Abiotic stress	GPL198	GSE5624	GSM131355	Drought-stress-Shoots-24.0h_Rep1
Abiotic stress	GPL198	GSE5624	GSM131356	Drought-stress-Shoots-24.0h_Rep2
Abiotic stress	GPL198	GSE5624	GSM131357	Drought-stress-Roots-24.0h_Rep1
Abiotic stress	GPL198	GSE5624	GSM131358	Drought-stress-Roots-24.0h_Rep2
Abiotic stress	GPL198	GSE5625	GSM131359	Genotoxic-stress-Shoots-0.5h_Rep1
Abiotic stress	GPL198	GSE5625	GSM131360	Genotoxic-stress-Shoots-0.5h_Rep2
Abiotic stress	GPL198	GSE5625	GSM131361	Genotoxic-stress-Roots-0.5h_Rep1
Abiotic stress	GPL198	GSE5625	GSM131362	Genotoxic-stress-Roots-0.5h_Rep2
Abiotic stress	GPL198	GSE5625	GSM131363	Genotoxic-stress-Shoots-1.0h_Rep1
Abiotic stress	GPL198	GSE5625	GSM131364	Genotoxic-stress-Shoots-1.0h_Rep2
Abiotic stress	GPL198	GSE5625	GSM131365	Genotoxic-stress-Roots-1.0h_Rep1
Abiotic stress	GPL198	GSE5625	GSM131366	Genotoxic-stress-Roots-1.0h_Rep2
Abiotic stress	GPL198	GSE5625	GSM131367	Genotoxic-stress-Shoots-3.0h_Rep1
Abiotic stress	GPL198	GSE5625	GSM131368	Genotoxic-stress-Shoots-3.0h_Rep2
Abiotic stress	GPL198	GSE5625	GSM131369	Genotoxic-stress-Roots-3.0h_Rep1
Abiotic stress	GPL198	GSE5625	GSM131370	Genotoxic-stress-Roots-3.0h_Rep2
Abiotic stress	GPL198	GSE5625	GSM131371	Genotoxic-stress-Shoots-6.0h_Rep1
Abiotic stress	GPL198	GSE5625	GSM131372	Genotoxic-stress-Shoots-6.0h_Rep2
Abiotic stress	GPL198	GSE5625	GSM131373	Genotoxic-stress-Roots-6.0h_Rep1
Abiotic stress	GPL198	GSE5625	GSM131374	Genotoxic-stress-Roots-6.0h_Rep2
Abiotic stress	GPL198	GSE5625	GSM131375	Genotoxic-stress-Shoots-12.0h_Rep1
Abiotic stress	GPL198	GSE5625	GSM131376	Genotoxic-stress-Shoots-12.0h_Rep2
Abiotic stress	GPL198	GSE5625	GSM131377	Genotoxic-stress-Roots-12.0h_Rep1
Abiotic stress	GPL198	GSE5625	GSM131378	Genotoxic-stress-Roots-12.0h_Rep2
Abiotic stress	GPL198	GSE5625	GSM131379	Genotoxic-stress-Shoots-24.0h_Rep1
Abiotic stress	GPL198	GSE5625	GSM131380	Genotoxic-stress-Shoots-24.0h_Rep2
Abiotic stress	GPL198	GSE5625	GSM131381	Genotoxic-stress-Roots-24.0h_Rep1
Abiotic stress	GPL198	GSE5625	GSM131382	Genotoxic-stress-Roots-24.0h_Rep2
Abiotic stress	GPL198	GSE5626	GSM131383	UV-B-stress-Shoots-0.25h_Rep1
Abiotic stress	GPL198	GSE5626	GSM131384	UV-B-stress-Shoots-0.25h_Rep2
Abiotic stress	GPL198	GSE5626	GSM131385	UV-B-stress-Roots-0.25h_Rep1
Abiotic stress	GPL198	GSE5626	GSM131386	UV-B-stress-Roots-0.25h_Rep2
Abiotic stress	GPL198	GSE5626	GSM131387	UV-B-stress-Shoots-0.5h_Rep1
Abiotic stress	GPL198	GSE5626	GSM131388	UV-B-stress-Shoots-0.5h_Rep2
Abiotic stress	GPL198	GSE5626	GSM131389	UV-B-stress-Roots-0.5h_Rep1
Abiotic stress	GPL198	GSE5626	GSM131390	UV-B-stress-Roots-0.5h_Rep2
Abiotic stress	GPL198	GSE5626	GSM131391	UV-B-stress-Shoots-1.0h_Rep1
Abiotic stress	GPL198	GSE5626	GSM131392	UV-B-stress-Shoots-1.0h_Rep2
Abiotic stress	GPL198	GSE5626	GSM131393	UV-B-stress-Roots-1.0h_Rep1
Abiotic stress	GPL198	GSE5626	GSM131394	UV-B-stress-Roots-1.0h_Rep2
Abiotic stress	GPL198	GSE5626	GSM131395	UV-B-stress-Shoots-3.0h_Rep1
Abiotic stress	GPL198	GSE5626	GSM131396	UV-B-stress-Shoots-3.0h_Rep2
Abiotic stress	GPL198	GSE5626	GSM131397	UV-B-stress-Roots-3.0h_Rep1
Abiotic stress	GPL198	GSE5626	GSM131398	UV-B-stress-Roots-3.0h_Rep2
Abiotic stress	GPL198	GSE5626	GSM131399	UV-B-stress-Shoots-6.0h_Rep1
Abiotic stress	GPL198	GSE5626	GSM131400	UV-B-stress-Shoots-6.0h_Rep2
Abiotic stress	GPL198	GSE5626	GSM131401	UV-B-stress-Roots-6.0h_Rep1
Abiotic stress	GPL198	GSE5626	GSM131402	UV-B-stress-Roots-6.0h_Rep2
Abiotic stress	GPL198	GSE5626	GSM131403	UV-B-stress-Shoots-12.0h_Rep1
Abiotic stress	GPL198	GSE5626	GSM131404	UV-B-stress-Shoots-12.0h_Rep2
Abiotic stress	GPL198	GSE5626	GSM131405	UV-B-stress-Roots-12.0h_Rep1
Abiotic stress	GPL198	GSE5626	GSM131406	UV-B-stress-Roots-12.0h_Rep2
Abiotic stress	GPL198	GSE5626	GSM131407	UV-B-stress-Shoots-24.0h_Rep1
Abiotic stress	GPL198	GSE5626	GSM131408	UV-B-stress-Shoots-24.0h_Rep2
Abiotic stress	GPL198	GSE5626	GSM131409	UV-B-stress-Roots-24.0h_Rep1
Abiotic stress	GPL198	GSE5626	GSM131410	UV-B-stress-Roots-24.0h_Rep2
Abiotic stress	GPL198	GSE5627	GSM131411	Wounding-stress-Shoots-0.25h_Rep1
Abiotic stress	GPL198	GSE5627	GSM131412	Wounding-stress-Shoots-0.25h_Rep2
Abiotic stress	GPL198	GSE5627	GSM131413	Wounding-stress-Roots-0.25h_Rep1
Abiotic stress	GPL198	GSE5627	GSM131414	Wounding-stress-Roots-0.25h_Rep2
Abiotic stress	GPL198	GSE5627	GSM131415	Wounding-stress-Shoots-0.5h_Rep1
Abiotic stress	GPL198	GSE5627	GSM131416	Wounding-stress-Shoots-0.5h_Rep2
Abiotic stress	GPL198	GSE5627	GSM131417	Wounding-stress-Roots-0.5h_Rep1
Abiotic stress	GPL198	GSE5627	GSM131418	Wounding-stress-Roots-0.5h_Rep2
Abiotic stress	GPL198	GSE5627	GSM131419	Wounding-stress-Shoots-1.0h_Rep1
Abiotic stress	GPL198	GSE5627	GSM131420	Wounding-stress-Shoots-1.0h_Rep2
Abiotic stress	GPL198	GSE5627	GSM131421	Wounding-stress-Roots-1.0h_Rep1
Abiotic stress	GPL198	GSE5627	GSM131422	Wounding-stress-Roots-1.0h_Rep2
Abiotic stress	GPL198	GSE5627	GSM131423	Wounding-stress-Shoots-3.0h_Rep1
Abiotic stress	GPL198	GSE5627	GSM131424	Wounding-stress-Shoots-3.0h_Rep2
Abiotic stress	GPL198	GSE5627	GSM131425	Wounding-stress-Roots-3.0h_Rep1
Abiotic stress	GPL198	GSE5627	GSM131426	Wounding-stress-Roots-3.0h_Rep2
Abiotic stress	GPL198	GSE5627	GSM131427	Wounding-stress-Shoots-6.0h_Rep1
Abiotic stress	GPL198	GSE5627	GSM131428	Wounding-stress-Shoots-6.0h_Rep2
Abiotic stress	GPL198	GSE5627	GSM131429	Wounding-stress-Roots-6.0h_Rep1
Abiotic stress	GPL198	GSE5627	GSM131430	Wounding-stress-Roots-6.0h_Rep2
Abiotic stress	GPL198	GSE5627	GSM131431	Wounding-stress-Shoots-12.0h_Rep1
Abiotic stress	GPL198	GSE5627	GSM131432	Wounding-stress-Shoots-12.0h_Rep2
Abiotic stress	GPL198	GSE5627	GSM131433	Wounding-stress-Roots-12.0h_Rep1
Abiotic stress	GPL198	GSE5627	GSM131434	Wounding-stress-Roots-12.0h_Rep2
Abiotic stress	GPL198	GSE5627	GSM131435	Wounding-stress-Shoots-24.0h_Rep1
Abiotic stress	GPL198	GSE5627	GSM131436	Wounding-stress-Shoots-24.0h_Rep2
Abiotic stress	GPL198	GSE5627	GSM131437	Wounding-stress-Roots-24.0h_Rep1
Abiotic stress	GPL198	GSE5627	GSM131438	Wounding-stress-Roots-24.0h_Rep2
Abiotic stress	GPL198	GSE5628	GSM131439	Heat-stress-Shoots-0.25h_Rep1
Abiotic stress	GPL198	GSE5628	GSM131440	Heat-stress-Shoots-0.25h_Rep2
Abiotic stress	GPL198	GSE5628	GSM131441	Heat-stress-Roots-0.25h_Rep1
Abiotic stress	GPL198	GSE5628	GSM131442	Heat-stress-Roots-0.25h_Rep2
Abiotic stress	GPL198	GSE5628	GSM131443	Heat-stress-Shoots-0.5h_Rep1
Abiotic stress	GPL198	GSE5628	GSM131444	Heat-stress-Shoots-0.5h_Rep2
Abiotic stress	GPL198	GSE5628	GSM131445	Heat-stress-Roots-0.5h_Rep1
Abiotic stress	GPL198	GSE5628	GSM131446	Heat-stress-Roots-0.5h_Rep2
Abiotic stress	GPL198	GSE5628	GSM131447	Heat-stress-Shoots-1.0h_Rep1
Abiotic stress	GPL198	GSE5628	GSM131448	Heat-stress-Shoots-1.0h_Rep2
Abiotic stress	GPL198	GSE5628	GSM131449	Heat-stress-Roots-1.0h_Rep1
Abiotic stress	GPL198	GSE5628	GSM131450	Heat-stress-Roots-1.0h_Rep2
Abiotic stress	GPL198	GSE5628	GSM131451	Heat-stress-Shoots-3.0h_Rep1
Abiotic stress	GPL198	GSE5628	GSM131452	Heat-stress-Shoots-3.0h_Rep2
Abiotic stress	GPL198	GSE5628	GSM131453	Heat-stress-Roots-3.0h_Rep1
Abiotic stress	GPL198	GSE5628	GSM131454	Heat-stress-Roots-3.0h_Rep2
Abiotic stress	GPL198	GSE5628	GSM131455	Heat-stress(3h)+1hrecovery-Shoots-4.0h_Rep1
Abiotic stress	GPL198	GSE5628	GSM131456	Heat-stress(3h)+1hrecovery-Shoots-4.0h_Rep2
Abiotic stress	GPL198	GSE5628	GSM131457	Heat-stress(3h)+1hrecovery-Roots-4.0h_Rep1
Abiotic stress	GPL198	GSE5628	GSM131458	Heat-stress(3h)+1hrecovery-Roots-4.0h_Rep2
Abiotic stress	GPL198	GSE5628	GSM131459	Heat-stress(3h)+3hrecovery-Shoots-6.0h_Rep1
Abiotic stress	GPL198	GSE5628	GSM131460	Heat-stress(3h)+3hrecovery-Shoots-6.0h_Rep2
Abiotic stress	GPL198	GSE5628	GSM131461	Heat-stress(3h)+3hrecovery-Roots-6.0h_Rep1
Abiotic stress	GPL198	GSE5628	GSM131462	Heat-stress(3h)+3hrecovery-Roots-6.0h_Rep2
Abiotic stress	GPL198	GSE5628	GSM131463	Heat-stress(3h)+9hrecovery-Shoots-12.0h_Rep1
Abiotic stress	GPL198	GSE5628	GSM131464	Heat-stress(3h)+9hrecovery-Shoots-12.0h_Rep2
Abiotic stress	GPL198	GSE5628	GSM131465	Heat-stress(3h)+9hrecovery-Roots-12.0h_Rep1
Abiotic stress	GPL198	GSE5628	GSM131466	Heat-stress(3h)+9hrecovery-Roots-12.0h_Rep2
Abiotic stress	GPL198	GSE5628	GSM131467	Heat-stress(3h)+21hrecovery-Shoots-24.0h_Rep1
Abiotic stress	GPL198	GSE5628	GSM131468	Heat-stress(3h)+21hrecovery-Shoots-24.0h_Rep2
Abiotic stress	GPL198	GSE5628	GSM131469	Heat-stress(3h)+21hrecovery-Roots-24.0h_Rep1
Abiotic stress	GPL198	GSE5628	GSM131470	Heat-stress(3h)+21hrecovery-Roots-24.0h_Rep2
Biotic stress	GPL198	GSE5684	GSM133025	Botrytis cinerea infection(18h)_rep1
Biotic stress	GPL198	GSE5684	GSM133026	Botrytis cinerea infection(18h)_rep2
Biotic stress	GPL198	GSE5684	GSM133027	Botrytis cinerea infection(18h)_rep3
Biotic stress	GPL198	GSE5684	GSM133028	Botrytis cinerea infection(48h)_rep1
Biotic stress	GPL198	GSE5684	GSM133029	Botrytis cinerea infection(48h)_rep2
Biotic stress	GPL198	GSE5684	GSM133030	Botrytis cinerea infection(48h)_rep3
Biotic stress	GPL198	GSE5684	GSM133031	water(18h)_control_rep1
Biotic stress	GPL198	GSE5684	GSM133032	water(18h)_control_rep2
Biotic stress	GPL198	GSE5684	GSM133033	water(18h)_control_rep3
Biotic stress	GPL198	GSE5684	GSM133034	water(48h)_control_rep1
Biotic stress	GPL198	GSE5684	GSM133035	water(48h)_control_rep2
Biotic stress	GPL198	GSE5684	GSM133036	water(48h)_control_rep3
Biotic stress	GPL198	GSE5685	GSM133042	Mock treatment (10mM MgCl2 solution), 16h
Biotic stress	GPL198	GSE5685	GSM133047	Mock treatment (10mM MgCl2 solution), 16h
Biotic stress	GPL198	GSE5685	GSM133039	Mock treatment (10mM MgCl2 solution), 24h
Biotic stress	GPL198	GSE5685	GSM133044	Mock treatment (10mM MgCl2 solution), 24h
Biotic stress	GPL198	GSE5685	GSM133038	Mock treatment (10mM MgCl2 solution), 48h
Biotic stress	GPL198	GSE5685	GSM133062	Mock treatment (10mM MgCl2 solution), 48h
Biotic stress	GPL198	GSE5685	GSM133052	Mock treatment (10mM MgCl2 solution), 4h
Biotic stress	GPL198	GSE5685	GSM133067	Mock treatment (10mM MgCl2 solution), 4h
Biotic stress	GPL198	GSE5685	GSM133049	Mock treatment (10mM MgCl2 solution), 8h
Biotic stress	GPL198	GSE5685	GSM133059	Mock treatment (10mM MgCl2 solution), 8h
Biotic stress	GPL198	GSE5685	GSM133037	Pseudomonas syringae ES4326 avrRpt2 infection 16h
Biotic stress	GPL198	GSE5685	GSM133048	Pseudomonas syringae ES4326 avrRpt2 infection, 16h
Biotic stress	GPL198	GSE5685	GSM133045	Pseudomonas syringae ES4326 avrRpt2 infection, 24h
Biotic stress	GPL198	GSE5685	GSM133060	Pseudomonas syringae ES4326 avrRpt2 infection, 24h
Biotic stress	GPL198	GSE5685	GSM133040	Pseudomonas syringae ES4326 avrRpt2 infection, 48h
Biotic stress	GPL198	GSE5685	GSM133061	Pseudomonas syringae ES4326 avrRpt2 infection, 48h
Biotic stress	GPL198	GSE5685	GSM133054	Pseudomonas syringae ES4326 avrRpt2 infection, 4h
Biotic stress	GPL198	GSE5685	GSM133057	Pseudomonas syringae ES4326 avrRpt2 infection, 4h
Biotic stress	GPL198	GSE5685	GSM133051	Pseudomonas syringae ES4326 avrRpt2 infection, 8h
Biotic stress	GPL198	GSE5685	GSM133058	Pseudomonas syringae ES4326 avrRpt2 infection, 8h
Biotic stress	GPL198	GSE5685	GSM133041	Pseudomonas syringae ES4326 infection, 48h
Biotic stress	GPL198	GSE5685	GSM133050	Pseudomonas syringae ES4326 infection, 16h
Biotic stress	GPL198	GSE5685	GSM133064	Pseudomonas syringae ES4326 infection, 16h
Biotic stress	GPL198	GSE5685	GSM133046	Pseudomonas syringae ES4326 infection, 24h
Biotic stress	GPL198	GSE5685	GSM133063	Pseudomonas syringae ES4326 infection, 24h
Biotic stress	GPL198	GSE5685	GSM133043	Pseudomonas syringae ES4326 infection, 48h
Biotic stress	GPL198	GSE5685	GSM133055	Pseudomonas syringae ES4326 infection, 4h
Biotic stress	GPL198	GSE5685	GSM133068	Pseudomonas syringae ES4326 infection, 4h
Biotic stress	GPL198	GSE5685	GSM133053	Pseudomonas syringae ES4326 infection, 8h
Biotic stress	GPL198	GSE5685	GSM133065	Pseudomonas syringae ES4326 infection, 8h
Hormone treatment	GPL198	GSE39384	GSM967132	mock 30m (A1) rep1
Hormone treatment	GPL198	GSE39384	GSM967133	mock 30m (A1) rep2
Hormone treatment	GPL198	GSE39384	GSM967134	IAA 30m (A1) rep1
Hormone treatment	GPL198	GSE39384	GSM967135	IAA 30m (A1) rep2
Hormone treatment	GPL198	GSE39384	GSM967136	Zeatin 30m (A1) rep1
Hormone treatment	GPL198	GSE39384	GSM967137	Zeatin 30m (A1) rep2
Hormone treatment	GPL198	GSE39384	GSM967138	GA 30m (A1) rep1
Hormone treatment	GPL198	GSE39384	GSM967139	GA 30m (A1) rep2
Hormone treatment	GPL198	GSE39384	GSM967140	ABA 30m (A1) rep1
Hormone treatment	GPL198	GSE39384	GSM967141	ABA 30m (A1) rep2
Hormone treatment	GPL198	GSE39384	GSM967142	MJ 30m (A1) rep1
Hormone treatment	GPL198	GSE39384	GSM967143	MJ 30m (A1) rep2
Hormone treatment	GPL198	GSE39384	GSM967144	ACC 30m (A1) rep1
Hormone treatment	GPL198	GSE39384	GSM967145	ACC 30m (A1) rep2
Hormone treatment	GPL198	GSE39384	GSM967146	BL 30m (A1) rep1
Hormone treatment	GPL198	GSE39384	GSM967147	BL 30m (A1) rep2
Hormone treatment	GPL198	GSE39384	GSM967148	mock 1h (A2) rep1
Hormone treatment	GPL198	GSE39384	GSM967149	mock 1h (A2) rep2
Hormone treatment	GPL198	GSE39384	GSM967150	IAA 1h (A2) rep1
Hormone treatment	GPL198	GSE39384	GSM967151	IAA 1h (A2) rep2
Hormone treatment	GPL198	GSE39384	GSM967152	Zeatin 1h (A2) rep1
Hormone treatment	GPL198	GSE39384	GSM967153	Zeatin 1h (A2) rep2
Hormone treatment	GPL198	GSE39384	GSM967154	GA 1h (A2) rep1
Hormone treatment	GPL198	GSE39384	GSM967155	GA 1h (A2) rep2
Hormone treatment	GPL198	GSE39384	GSM967156	ABA 1h (A2) rep1
Hormone treatment	GPL198	GSE39384	GSM967157	ABA 1h (A2) rep2
Hormone treatment	GPL198	GSE39384	GSM967158	MJ 1h (A2) rep1
Hormone treatment	GPL198	GSE39384	GSM967159	MJ 1h (A2) rep2
Hormone treatment	GPL198	GSE39384	GSM967160	ACC 1h (A2) rep1
Hormone treatment	GPL198	GSE39384	GSM967161	ACC 1h (A2) rep2
Hormone treatment	GPL198	GSE39384	GSM967162	BL 1h (A2) rep1
Hormone treatment	GPL198	GSE39384	GSM967163	BL 1h (A2) rep2
Hormone treatment	GPL198	GSE39384	GSM967164	mock 3h (A3) rep1
Hormone treatment	GPL198	GSE39384	GSM967165	mock 3h (A3) rep2
Hormone treatment	GPL198	GSE39384	GSM967166	IAA 3h (A3) rep1
Hormone treatment	GPL198	GSE39384	GSM967167	IAA 3h (A3) rep2
Hormone treatment	GPL198	GSE39384	GSM967168	Zeatin 3h (A3) rep1
Hormone treatment	GPL198	GSE39384	GSM967169	Zeatin 3h (A3) rep2
Hormone treatment	GPL198	GSE39384	GSM967170	GA 3h (A3) rep1
Hormone treatment	GPL198	GSE39384	GSM967171	GA 3h (A3) rep2
Hormone treatment	GPL198	GSE39384	GSM967172	ABA 3h (A3) rep1
Hormone treatment	GPL198	GSE39384	GSM967173	ABA 3h (A3) rep2
Hormone treatment	GPL198	GSE39384	GSM967174	MJ 3h (A3) rep1
Hormone treatment	GPL198	GSE39384	GSM967175	MJ 3h (A3) rep2
Hormone treatment	GPL198	GSE39384	GSM967176	ACC 3h (A3) rep1
Hormone treatment	GPL198	GSE39384	GSM967177	ACC 3h (A3) rep2
Hormone treatment	GPL198	GSE39384	GSM967178	BL 3h (A3) rep1
Hormone treatment	GPL198	GSE39384	GSM967179	BL 3h (A3) rep2
Growth and development	GPL198	GSE5629	GSM131471	seedling, green parts
Growth and development	GPL198	GSE5629	GSM131472	seedling, green parts
Growth and development	GPL198	GSE5629	GSM131473	seedling, green parts
Growth and development	GPL198	GSE5629	GSM131474	seedling, green parts
Growth and development	GPL198	GSE5629	GSM131475	seedling, green parts
Growth and development	GPL198	GSE5629	GSM131476	seedling, green parts
Growth and development	GPL198	GSE5629	GSM131477	seedling, green parts
Growth and development	GPL198	GSE5629	GSM131478	seedling, green parts
Growth and development	GPL198	GSE5629	GSM131479	seedling, green parts
Growth and development	GPL198	GSE5629	GSM131480	seedling, green parts
Growth and development	GPL198	GSE5629	GSM131481	seedling, green parts
Growth and development	GPL198	GSE5629	GSM131482	seedling, green parts
Growth and development	GPL198	GSE5629	GSM131483	vegetative rosette
Growth and development	GPL198	GSE5629	GSM131484	vegetative rosette
Growth and development	GPL198	GSE5629	GSM131485	vegetative rosette
Growth and development	GPL198	GSE5629	GSM131486	vegetative rosette
Growth and development	GPL198	GSE5629	GSM131487	vegetative rosette
Growth and development	GPL198	GSE5629	GSM131488	vegetative rosette
Growth and development	GPL198	GSE5629	GSM131489	seedling, green parts
Growth and development	GPL198	GSE5629	GSM131490	seedling, green parts
Growth and development	GPL198	GSE5629	GSM131491	seedling, green parts
Growth and development	GPL198	GSE5629	GSM131492	seedling, green parts
Growth and development	GPL198	GSE5629	GSM131493	seedling, green parts
Growth and development	GPL198	GSE5629	GSM131494	seedling, green parts
Growth and development	GPL198	GSE5630	GSM131495	cotyledons
Growth and development	GPL198	GSE5630	GSM131496	cotyledons
Growth and development	GPL198	GSE5630	GSM131497	cotyledons
Growth and development	GPL198	GSE5630	GSM131498	seedling, green parts
Growth and development	GPL198	GSE5630	GSM131499	seedling, green parts
Growth and development	GPL198	GSE5630	GSM131500	seedling, green parts
Growth and development	GPL198	GSE5630	GSM131501	cotyledons
Growth and development	GPL198	GSE5630	GSM131502	cotyledons
Growth and development	GPL198	GSE5630	GSM131503	cotyledons
Growth and development	GPL198	GSE5630	GSM131504	seedling, green parts
Growth and development	GPL198	GSE5630	GSM131505	seedling, green parts
Growth and development	GPL198	GSE5630	GSM131506	seedling, green parts
Growth and development	GPL198	GSE5630	GSM131507	seedling, green parts
Growth and development	GPL198	GSE5630	GSM131508	seedling, green parts
Growth and development	GPL198	GSE5630	GSM131509	seedling, green parts
Growth and development	GPL198	GSE5630	GSM131510	seedling, green parts
Growth and development	GPL198	GSE5630	GSM131511	seedling, green parts
Growth and development	GPL198	GSE5630	GSM131512	seedling, green parts
Growth and development	GPL198	GSE5630	GSM131513	seedling, green parts
Growth and development	GPL198	GSE5630	GSM131514	seedling, green parts
Growth and development	GPL198	GSE5630	GSM131515	seedling, green parts
Growth and development	GPL198	GSE5630	GSM131516	seedling, green parts
Growth and development	GPL198	GSE5630	GSM131517	seedling, green parts
Growth and development	GPL198	GSE5630	GSM131518	seedling, green parts
Growth and development	GPL198	GSE5630	GSM131519	seedling, green parts
Growth and development	GPL198	GSE5630	GSM131520	seedling, green parts
Growth and development	GPL198	GSE5630	GSM131521	seedling, green parts
Growth and development	GPL198	GSE5630	GSM131522	seedling, green parts
Growth and development	GPL198	GSE5630	GSM131523	seedling, green parts
Growth and development	GPL198	GSE5630	GSM131524	seedling, green parts
Growth and development	GPL198	GSE5630	GSM131525	seedling, green parts
Growth and development	GPL198	GSE5630	GSM131526	seedling, green parts
Growth and development	GPL198	GSE5630	GSM131527	seedling, green parts
Growth and development	GPL198	GSE5630	GSM131528	seedling, green parts
Growth and development	GPL198	GSE5630	GSM131529	seedling, green parts
Growth and development	GPL198	GSE5630	GSM131530	seedling, green parts
Growth and development	GPL198	GSE5630	GSM131531	seedling, green parts
Growth and development	GPL198	GSE5630	GSM131532	seedling, green parts
Growth and development	GPL198	GSE5630	GSM131533	seedling, green parts
Growth and development	GPL198	GSE5630	GSM131534	seedling, green parts
Growth and development	GPL198	GSE5630	GSM131535	seedling, green parts
Growth and development	GPL198	GSE5630	GSM131536	seedling, green parts
Growth and development	GPL198	GSE5630	GSM131537	seedling, green parts
Growth and development	GPL198	GSE5630	GSM131538	seedling, green parts
Growth and development	GPL198	GSE5630	GSM131539	seedling, green parts
Growth and development	GPL198	GSE5630	GSM131540	seedling, green parts
Growth and development	GPL198	GSE5630	GSM131541	seedling, green parts
Growth and development	GPL198	GSE5630	GSM131542	seedling, green parts
Growth and development	GPL198	GSE5630	GSM131543	seeds, stage 10, w/o siliques; green cotyledons embryos
Growth and development	GPL198	GSE5630	GSM131544	seeds, stage 10, w/o siliques; green cotyledons embryos
Growth and development	GPL198	GSE5630	GSM131545	seeds, stage 10, w/o siliques; green cotyledons embryos
Growth and development	GPL198	GSE5630	GSM131546	seeds, stage 10, w/o siliques; green cotyledons embryos
Growth and development	GPL198	GSE5630	GSM131547	seeds, stage 10, w/o siliques; green cotyledons embryos
Growth and development	GPL198	GSE5630	GSM131548	seeds, stage 10, w/o siliques; green cotyledons embryos
Growth and development	GPL198	GSE5630	GSM131549	seeds, stage 10, w/o siliques; green cotyledons embryos
Growth and development	GPL198	GSE5630	GSM131550	seeds, stage 10, w/o siliques; green cotyledons embryos
Growth and development	GPL198	GSE5630	GSM131551	seeds, stage 10, w/o siliques; green cotyledons embryos
Growth and development	GPL198	GSE5630	GSM131552	leaf
Growth and development	GPL198	GSE5630	GSM131553	leaf
Growth and development	GPL198	GSE5630	GSM131554	leaf
Growth and development	GPL198	GSE5631	GSM131555	seedling, green parts
Growth and development	GPL198	GSE5631	GSM131556	seedling, green parts
Growth and development	GPL198	GSE5631	GSM131557	seedling, green parts
Growth and development	GPL198	GSE5631	GSM131558	seeds, stage 10, w/o siliques; green cotyledons embryos
Growth and development	GPL198	GSE5631	GSM131559	seeds, stage 10, w/o siliques; green cotyledons embryos
Growth and development	GPL198	GSE5631	GSM131560	seeds, stage 10, w/o siliques; green cotyledons embryos
Growth and development	GPL198	GSE5631	GSM131561	root
Growth and development	GPL198	GSE5631	GSM131562	root
Growth and development	GPL198	GSE5631	GSM131563	root
Growth and development	GPL198	GSE5631	GSM131564	vegetative rosette
Growth and development	GPL198	GSE5631	GSM131565	vegetative rosette
Growth and development	GPL198	GSE5631	GSM131566	vegetative rosette
Growth and development	GPL198	GSE5631	GSM131567	vegetative rosette
Growth and development	GPL198	GSE5631	GSM131568	vegetative rosette
Growth and development	GPL198	GSE5631	GSM131569	vegetative rosette
Growth and development	GPL198	GSE5631	GSM131570	vegetative rosette
Growth and development	GPL198	GSE5631	GSM131571	vegetative rosette
Growth and development	GPL198	GSE5631	GSM131572	vegetative rosette
Growth and development	GPL198	GSE5631	GSM131573	vegetative rosette
Growth and development	GPL198	GSE5631	GSM131574	vegetative rosette
Growth and development	GPL198	GSE5631	GSM131575	vegetative rosette
Growth and development	GPL198	GSE5632	GSM131576	seedling, green parts
Growth and development	GPL198	GSE5632	GSM131577	seedling, green parts
Growth and development	GPL198	GSE5632	GSM131578	seedling, green parts
Growth and development	GPL198	GSE5632	GSM131579	seedling, green parts
Growth and development	GPL198	GSE5632	GSM131580	seedling, green parts
Growth and development	GPL198	GSE5632	GSM131581	seedling, green parts
Growth and development	GPL198	GSE5632	GSM131582	seedling, green parts
Growth and development	GPL198	GSE5632	GSM131583	seedling, green parts
Growth and development	GPL198	GSE5632	GSM131584	seedling, green parts
Growth and development	GPL198	GSE5632	GSM131585	seedling, green parts
Growth and development	GPL198	GSE5632	GSM131586	seedling, green parts
Growth and development	GPL198	GSE5632	GSM131587	seedling, green parts
Growth and development	GPL198	GSE5632	GSM131588	seedling, green parts
Growth and development	GPL198	GSE5632	GSM131589	seedling, green parts
Growth and development	GPL198	GSE5632	GSM131590	seedling, green parts
Growth and development	GPL198	GSE5632	GSM131591	seedling, green parts
Growth and development	GPL198	GSE5632	GSM131592	seedling, green parts
Growth and development	GPL198	GSE5632	GSM131593	seedling, green parts
Growth and development	GPL198	GSE5632	GSM131594	seedling, green parts
Growth and development	GPL198	GSE5632	GSM131595	seedling, green parts
Growth and development	GPL198	GSE5632	GSM131596	seedling, green parts
Growth and development	GPL198	GSE5632	GSM131597	seedling, green parts
Growth and development	GPL198	GSE5632	GSM131598	seedling, green parts
Growth and development	GPL198	GSE5632	GSM131599	seedling, green parts
Growth and development	GPL198	GSE5632	GSM131600	seedling, green parts
Growth and development	GPL198	GSE5632	GSM131601	seedling, green parts
Growth and development	GPL198	GSE5632	GSM131602	seedling, green parts
Growth and development	GPL198	GSE5632	GSM131603	seedling, green parts
Growth and development	GPL198	GSE5632	GSM131604	seedling, green parts
Growth and development	GPL198	GSE5632	GSM131605	seedling, green parts
Growth and development	GPL198	GSE5632	GSM131606	seedling, green parts
Growth and development	GPL198	GSE5632	GSM131607	seedling, green parts
Growth and development	GPL198	GSE5632	GSM131608	seedling, green parts
Growth and development	GPL198	GSE5632	GSM131609	seedling, green parts
Growth and development	GPL198	GSE5632	GSM131610	seedling, green parts
Growth and development	GPL198	GSE5632	GSM131611	seedling, green parts
Growth and development	GPL198	GSE5632	GSM131612	seedling, green parts
Growth and development	GPL198	GSE5632	GSM131613	seedling, green parts
Growth and development	GPL198	GSE5632	GSM131614	seedling, green parts
Growth and development	GPL198	GSE5632	GSM131615	seedling, green parts
Growth and development	GPL198	GSE5632	GSM131616	seedling, green parts
Growth and development	GPL198	GSE5632	GSM131617	seedling, green parts
Growth and development	GPL198	GSE5632	GSM131618	seedling, green parts
Growth and development	GPL198	GSE5632	GSM131619	seedling, green parts
Growth and development	GPL198	GSE5632	GSM131620	seedling, green parts
Growth and development	GPL198	GSE5632	GSM131621	seedling, green parts
Growth and development	GPL198	GSE5632	GSM131622	seedling, green parts
Growth and development	GPL198	GSE5632	GSM131623	seedling, green parts
Growth and development	GPL198	GSE5632	GSM131624	seedling, green parts
Growth and development	GPL198	GSE5632	GSM131625	seedling, green parts
Growth and development	GPL198	GSE5632	GSM131626	seedling, green parts
Growth and development	GPL198	GSE5632	GSM131627	seedling, green parts
Growth and development	GPL198	GSE5632	GSM131628	seedling, green parts
Growth and development	GPL198	GSE5632	GSM131629	seedling, green parts
Growth and development	GPL198	GSE5632	GSM131630	seedling, green parts
Growth and development	GPL198	GSE5632	GSM131631	seedling, green parts
Growth and development	GPL198	GSE5632	GSM131632	seedling, green parts
Growth and development	GPL198	GSE5632	GSM131633	seedling, green parts
Growth and development	GPL198	GSE5632	GSM131634	seedling, green parts
Growth and development	GPL198	GSE5632	GSM131635	seedling, green parts
Growth and development	GPL198	GSE5632	GSM131636	seedling, green parts
Growth and development	GPL198	GSE5632	GSM131637	seedling, green parts
Growth and development	GPL198	GSE5632	GSM131638	seedling, green parts
Growth and development	GPL198	GSE5632	GSM131639	flower
Growth and development	GPL198	GSE5632	GSM131640	flower
Growth and development	GPL198	GSE5632	GSM131641	flower
Growth and development	GPL198	GSE5633	GSM131643	seedling, green parts
Growth and development	GPL198	GSE5633	GSM131644	seedling, green parts
Growth and development	GPL198	GSE5633	GSM131645	seedling, green parts
Growth and development	GPL198	GSE5633	GSM131646	seedling, green parts
Growth and development	GPL198	GSE5633	GSM131647	seedling, green parts
Growth and development	GPL198	GSE5633	GSM131648	seedling, green parts
Growth and development	GPL198	GSE5633	GSM131649	seedling, green parts
Growth and development	GPL198	GSE5633	GSM131650	seedling, green parts
Growth and development	GPL198	GSE5633	GSM131651	seedling, green parts
Growth and development	GPL198	GSE5633	GSM131652	seeds, stage 6, w/o siliques; mid to late torpedo embryos
Growth and development	GPL198	GSE5633	GSM131653	seeds, stage 6, w/o siliques; mid to late torpedo embryos
Growth and development	GPL198	GSE5633	GSM131654	seeds, stage 6, w/o siliques; mid to late torpedo embryos
Growth and development	GPL198	GSE5633	GSM131655	seedling, green parts
Growth and development	GPL198	GSE5633	GSM131656	seedling, green parts
Growth and development	GPL198	GSE5633	GSM131657	seedling, green parts
Growth and development	GPL198	GSE5633	GSM131658	seedling, green parts
Growth and development	GPL198	GSE5633	GSM131659	seedling, green parts
Growth and development	GPL198	GSE5633	GSM131660	seedling, green parts
Growth and development	GPL198	GSE5633	GSM131661	seedling, green parts
Growth and development	GPL198	GSE5633	GSM131662	seedling, green parts
Growth and development	GPL198	GSE5633	GSM131663	seedling, green parts
Growth and development	GPL198	GSE5633	GSM131664	seedling, green parts
Growth and development	GPL198	GSE5633	GSM131665	seedling, green parts
Growth and development	GPL198	GSE5633	GSM131666	seedling, green parts
Growth and development	GPL198	GSE5633	GSM131667	seedling, green parts
Growth and development	GPL198	GSE5633	GSM131668	seedling, green parts
Growth and development	GPL198	GSE5633	GSM131669	seedling, green parts
Growth and development	GPL198	GSE5633	GSM131670	seedling, green parts
Growth and development	GPL198	GSE5633	GSM131671	seedling, green parts
Growth and development	GPL198	GSE5633	GSM131672	seedling, green parts
Growth and development	GPL198	GSE5633	GSM131673	seedling, green parts
Growth and development	GPL198	GSE5633	GSM131674	seedling, green parts
Growth and development	GPL198	GSE5633	GSM131675	seedling, green parts
Growth and development	GPL198	GSE5633	GSM131676	seedling, green parts
Growth and development	GPL198	GSE5633	GSM131677	seedling, green parts
Growth and development	GPL198	GSE5633	GSM131678	seedling, green parts
Growth and development	GPL198	GSE5633	GSM131679	seedling, green parts
Growth and development	GPL198	GSE5633	GSM131680	seedling, green parts
Growth and development	GPL198	GSE5633	GSM131681	seedling, green parts
Growth and development	GPL198	GSE5633	GSM131682	seedling, green parts
Growth and development	GPL198	GSE5633	GSM131683	seedling, green parts
Growth and development	GPL198	GSE5633	GSM131684	seedling, green parts
Growth and development	GPL198	GSE5634	GSM131685	siliques, w/ seeds stage 3; mid globular to early heart embryos
Growth and development	GPL198	GSE5634	GSM131686	siliques, w/ seeds stage 3; mid globular to early heart embryos
Growth and development	GPL198	GSE5634	GSM131687	siliques, w/ seeds stage 3; mid globular to early heart embryos
Growth and development	GPL198	GSE5634	GSM131688	siliques, w/ seeds stage 4; early to late heart embryos
Growth and development	GPL198	GSE5634	GSM131689	siliques, w/ seeds stage 4; early to late heart embryos
Growth and development	GPL198	GSE5634	GSM131690	siliques, w/ seeds stage 4; early to late heart embryos
Growth and development	GPL198	GSE5634	GSM131691	siliques, w/ seeds stage 5; late heart to mid torpedo embryos
Growth and development	GPL198	GSE5634	GSM131692	siliques, w/ seeds stage 5; late heart to mid torpedo embryos
Growth and development	GPL198	GSE5634	GSM131693	siliques, w/ seeds stage 5; late heart to mid torpedo embryos
Growth and development	GPL198	GSE5634	GSM131694	seeds, stage 6, w/o siliques; mid to late torpedo embryos
Growth and development	GPL198	GSE5634	GSM131695	seeds, stage 6, w/o siliques; mid to late torpedo embryos
Growth and development	GPL198	GSE5634	GSM131696	seeds, stage 6, w/o siliques; mid to late torpedo embryos
Growth and development	GPL198	GSE5634	GSM131697	seeds, stage 7, w/o siliques; late torpedo to early walking-stick embryos
Growth and development	GPL198	GSE5634	GSM131698	seeds, stage 7, w/o siliques; late torpedo to early walking-stick embryos
Growth and development	GPL198	GSE5634	GSM131699	seeds, stage 7, w/o siliques; late torpedo to early walking-stick embryos
Growth and development	GPL198	GSE5634	GSM131700	seeds, stage 8, w/o siliques; walking-stick to early curled cotyledons embryos
Growth and development	GPL198	GSE5634	GSM131701	seeds, stage 8, w/o siliques; walking-stick to early curled cotyledons embryos
Growth and development	GPL198	GSE5634	GSM131702	seeds, stage 8, w/o siliques; walking-stick to early curled cotyledons embryos
Growth and development	GPL198	GSE5634	GSM131703	seeds, stage 9, w/o siliques; curled cotyledons to early green cotyledons embryos
Growth and development	GPL198	GSE5634	GSM131704	seeds, stage 9, w/o siliques; curled cotyledons to early green cotyledons embryos
Growth and development	GPL198	GSE5634	GSM131705	seeds, stage 9, w/o siliques; curled cotyledons to early green cotyledons embryos
Growth and development	GPL198	GSE5634	GSM131706	seeds, stage 10, w/o siliques; green cotyledons embryos
Growth and development	GPL198	GSE5634	GSM131707	seeds, stage 10, w/o siliques; green cotyledons embryos
Growth and development	GPL198	GSE5634	GSM131708	seeds, stage 10, w/o siliques; green cotyledons embryos

## Sheet: Table S3
Table S3. reported EAR motif-containing proteins in plants (not including Arabidopsis).
Species	EAR Proteins	Gene ID	EAR motif pattern	Reference	In plantEAR or not
Solanum lycopersicum	SlERF3	Solyc10g009110.1	LNLDLNFPP LDLSL	(Pan et al., 2010)	yes
Solanum lycopersicum	SlERF36	Solyc07g064890.1	FDLNLP	(Upadhyay et al., 2014)	yes
Prunus persica	PpERF3b	Prupe.4G222300	FDLNFPP	(Sherif et al., 2013)	yes
Prunus persica	PpERF12	Prupe.4G051200	DLNEPP LSLDL	(Sherif et al., 2013)	yes
Prunus persica	PpERF3a	Prupe.3G209100	FDLNLPP	(Sherif et al., 2013)	yes
Populus trichocarpa	PtiZFP1	Potri.010G209400	LCLDLNLTP	(Hamel et al., 2011)	yes
Solanum tuberosum	StERF3	PGSC0003DMG400022823	LNLDLNFPP LDLRL	(Tian et al., 2015)	yes
Nicotiana benthamiana	ZFP1	NbS00050140g0001	LALCL LQLGL FDLNMP	(Mitsuya et al., 2007)	yes
Nicotiana benthamiana	NbCD1	NbS00004848g0001	LDLNLPP LDLSL	(Nasir et al., 2005)	yes
Malus domestica	MdMYB16	MDP0000950559	LNLDL	(Xu et al., 2017)	yes
Oryza sativa	D53	LOC_Os11g01330	LVLNL LDLNL FDLNLP	(Jiang et al., 2013; Zhou et al., 2013; Ma et al., 2017)	yes
Oryza sativa	GD1	LOC_Os07g37610	DLNSQP	(Guo et al., 2013)	yes
Oryza sativa	LOC_Os05g41780	LOC_Os05g41780	LELDL LDLNCPP	(Joo et al., 2013)	yes
Oryza sativa	LOC_Os04g57340	LOC_Os04g57340	FDLNLPP	(Joo et al., 2013)	yes
Oryza sativa	LOC_Os04g52090	LOC_Os04g52090	LDLSL LDLNLPP	(Joo et al., 2013)	yes
Oryza sativa	ZFP182	LOC_Os03g60560	LALAL	(Huang et al., 2012)	yes
Oryza sativa	LOC_Os02g09650	LOC_Os02g09650	FDLNLPP	(Joo et al., 2013)	yes
Oryza sativa	OsERF4a	LOC_Os01g58420	LDLDL LDLNRPP	(Joo et al., 2013)	yes
Zea mays	RA1	GRMZM2G003927	LDLEL LDLQL	(Gallavotti et al., 2010)	yes
Glycine max	Gm-JAG1	Glyma20g25000	DLNNLP	(Jeong et al., 2012)	yes
Glycine max	GmZFP1	Glyma17g18110	LDLRL	(Huang et al., 2006)	yes
Glycine max	GmERF5	Glyma14g05470	FDLNLPP	(Dong et al., 2015)	yes
Glycine max	GmERF4	Glyma13g30990	LDLNLAP LDLNHPP	(Zhang et al., 2010)	yes
Glycine max	Gm-JAG2	Glyma10g42020	DLNNLP	(Jeong et al., 2012)	yes
Carica papaya	CpERF9	evm.TU.supercontig_27.18	IDLNEPP LSLDLNLP	(Fu et al., 2016)	yes

## Sheet: Table S4
Table S4. Data collection in plantEAR.
Species	NO.of Genes	NO.of proteins	NO. of transcript sequences	NO.of CDS sequences	NO.of protein sequence	GO term(genes)	KEGG term(genes)	ortholog pairs	Co-expression nodes/edges	PPI nodes/edges	NO. of Co-expression network modules	Epigenetic modifications associated genes	Microarray samples
Amaranthus hypochondriacus	134	134	134	134	134	17(112)		134		528/1185
Amborella trichopoda	99	99	99	99	99	16(54)		90		313/499
Aquilegia coerulea	167	203	203	203	203	18(145)		192		580/1237
Arabidopsis halleri	286	301	301	301	301	24(205)		276		668/1540
Arabidopsis lyrata	348	348	348	348	348	29(286)		344		925/2305
Arabidopsis thaliana TAIR10	411	556	556	556	556	479(538)	17(91)		2779/4939	1069/2600	27	398	563
Boechera stricta	346	356	356	356	356	24(245)		334		991/2375
Brachypodium distachyon	174	247	247	247	247	17(156)		140		295/923
Brachypodium stacei	190	210	210	210	210	20(179)		220		611/1161
Brassica rapa FPsc	428	428	428	428	428	25(279)		298		848/1994
Camellia sinensis	204	204	204	204	204	35(124)		383		547/1180
Capsella grandiflora	343	372	372	372	372	21(258)	15(62)	320
Capsella rubella	349	362	362	362	362	26(247)		339
Carica papaya ASGPBv0.4	151	151	151	151	151	20(125)	11(22)	164		17/16
Chenopodium quinoa	148	148	148	148	148	17(85)		98
Chlamydomonas reinhardtii	4	4	4	4	4	5(2)		4
Citrus clementina	190	219	219	219	219	17(126)		205
Citrus sinensis	177	231	231	231	231	19(201)		184
Coccomyxa subellipsoidea C-169	8	8	8	8	8	6(3)		11
Cucumis sativus	190	229	229	229	229	20(202)		202		484/968
Daucus carota	192	192	192	192	192	22(109)		122		331/525
Dunaliella salina	2	2	2	2	2	3(1)		2		2/1
Eucalyptus grandis	213	238	238	238	238	21(161)		258		653/1710
Eutrema salsugineum	311	326	326	326	326	23(272)		300
Fragaria vesca	175	175	175	175	175	19(112)	10(24)	192
Ginkgo biloba	76	76		76	76	12(12)	2(2)	56
Glycine max	412	564	564	564	564	24(419)		497	7265/11691	1275/8394
Glycyrrhiza uralensis	299	328	328	328	328	184(268)	4(4)	618		661/3245
Gnetum montanum Markgr	99	99		99	99	27(74)	42(72)	302
Gossypium arboreum	500	500		500	500	68(397)		646	7682/56208	2909/19326	94
Gossypium hirsutum	982	982		982	982	84(790)	37(127)	1302	12112/75649	3860/36900	139
Gossypium raimondii	403	568	568	568	568	22(422)		452
Kalanchoe laxiflora (Milk widow)	205	292	292	292	292	19(164)		225
Kalanchoe marnieriana	480	521	521	521	521	20(337)		524		1552/7858
Linum usitatissimum	310	310	310	310	310	28(208)		335
Malus domestica	358	358	358	358	358	48(237)		388		1023/3678
Manihot esculenta	335	371	371	371	371	21(310)	13(65)	371		851/3215
Marchantia polymorpha	20	28	28	28	28	12(21)		20		60/86
Medicago truncatula Mt4.0	271	408	408	408	408	24(278)		1294
Micromonas pusilla CCMP1545	10	11	11	11	11	9(9)		11
Micromonas sp. RCC299	7	7	7	7	7	9(7)		12
Mimulus guttatus	196	202	202	202	202	18(126)		219		660/1577
Musa acuminata	393	393	393	393	393	24(318)		470
Nicotiana benthamiana	522	522	522		522	369(369)	24(126)	620		1108/4336
Nicotiana tabacum Basma Xanthi	441	791		791	791	38(336)		1060		1064/3972
Nicotiana tabacum K326	425	728		728	728	47(437)	25(267)	960		982/3755
Nicotiana tabacum TN90	437	767		767	767	65(453)	32(272)	1033		1006/4133
Oryza sativa	267	308	308	308	308	285(245)		322	8624/15833	1011/1799		267
Ostreococcus lucimarinus	7	7	7	7	7	5(5)
Panicum hallii	157	195	195	195	195	22(133)		112		285/416
Panicum virgatum	411	474	474	474	474	14(304)		382		1128/4018
Phaseolus vulgaris	264	285	285	285	285	19(195)		287
Physcomitrella patens	54	160	160	160	160	14(109)		83
Pinus abies	294	294	294	294	294	78(162)	34(93)	247		482/972
Pinus taeda	239	239			239	47(100)	25(73)	343		527/1184
Populus trichocarpa	376	518	518	518	518	22(323)		427		1139/4311
Prunus persica	161	198	198	198	198	45(106)		139		852/1276
Ricinus communis	175	175	175	175	175	17(91)		185
Salix purpurea	391	500	500	500	500	20(304)		458		1144/4492
Selaginella moellendorffii	31	31	31	31	31	97(29)	2(2)	44
Setaria viridis	215	240	240	240	240	20(127)		240		667/1387
Solanum lycopersicum	226	226	226	226	226	20(127)		245	1799/2276
Solanum tuberosum	218	238	238	238	238	17(126)		249
Sorghum bicolor	204	239	239	239	239	17(128)		220	3781/41488
Sphagnum fallax	105	107	107	107	107	16(71)		241		511/1907
Spirodela polyrhiza	115	115	115	115	115	17(65)		142		399/687
Theobroma cacao	204	241	241	241	241	19(142)		220
Trifolium pratense	171	174	174	174	174	19(82)		120
Triticum aestivum	287	394	394	394	394	23(198)		328	3026/9240	956/3768
Vitis vinifera Genoscope.12X	163	163	163	163	163	20(91)		189
Volvox carteri	4	4	4	4	4	6(3)
Zea mays Ensembl-18	292	333	333	333	333	16(213)	8(28)	384	4448/29950			291
Zostera marina	115	115	115	115	115	14(62)		86		236/322
Tatal	17567	20542	16360	19781	20542	771(13839)	132(1479)	21920	51516/247274	35160/147233	260	956	563

## Sheet: Table S5
Table S5. Ortholgous relationship of EAR motif-containing proteins.
Species	Proteins	Arabidopsis orthologs Proteins
Aquilegia coerulea	Aquca_045_00208.1	AT4G32010.1
Aquilegia coerulea	Aquca_027_00311.1	AT1G50640.1
Aquilegia coerulea	Aquca_007_00717.1	AT2G23340.1
Aquilegia coerulea	Aquca_010_00625.1	AT2G23340.1
Aquilegia coerulea	Aquca_027_00133.1	AT2G28550.3
Aquilegia coerulea	Aquca_027_00311.1	AT3G20310.1
Aquilegia coerulea	Aquca_007_00717.1	AT3G50260.1
Aquilegia coerulea	Aquca_010_00625.1	AT3G50260.1
Aquilegia coerulea	Aquca_007_00717.1	AT4G36900.1
Aquilegia coerulea	Aquca_010_00625.1	AT4G36900.1
Aquilegia coerulea	Aquca_007_00714.1	AT4G36920.1
Aquilegia coerulea	Aquca_010_00628.1	AT4G36920.1
Aquilegia coerulea	Aquca_007_00717.1	AT5G67190.1
Aquilegia coerulea	Aquca_010_00625.1	AT5G67190.1
Aquilegia coerulea	Aquca_026_00293.1	AT3G02550.1
Aquilegia coerulea	Aquca_042_00143.1	AT3G49940.1
Aquilegia coerulea	Aquca_004_00525.1	AT2G40620.1
Aquilegia coerulea	Aquca_045_00222.1	AT2G40620.1
Aquilegia coerulea	Aquca_010_00422.1	AT1G19350.3
Aquilegia coerulea	Aquca_010_00422.1	AT1G75080.1
Aquilegia coerulea	Aquca_039_00027.1	AT1G78700.1
Aquilegia coerulea	Aquca_021_00127.1	AT1G78700.1
Aquilegia coerulea	Aquca_007_00360.1	AT2G21320.1
Aquilegia coerulea	Aquca_007_00360.1	AT4G38960.3
Aquilegia coerulea	Aquca_002_00315.1	AT1G10480.1
Aquilegia coerulea	Aquca_002_00791.1	AT1G26610.1
Aquilegia coerulea	Aquca_002_01216.1	AT1G66140.1
Aquilegia coerulea	Aquca_003_00597.1	AT1G67030.1
Aquilegia coerulea	Aquca_026_00307.1	AT1G68480.1
Aquilegia coerulea	Aquca_015_00379.1	AT2G17180.1
Aquilegia coerulea	Aquca_010_00703.1	AT2G28710.1
Aquilegia coerulea	Aquca_027_00274.1	AT2G28710.1
Aquilegia coerulea	Aquca_010_00704.1	AT2G37430.1
Aquilegia coerulea	Aquca_009_00898.1	AT2G37740.1
Aquilegia coerulea	Aquca_014_00882.1	AT2G41940.1
Aquilegia coerulea	Aquca_013_00741.1	AT2G45120.1
Aquilegia coerulea	Aquca_003_00162.1	AT3G09290.1
Aquilegia coerulea	Aquca_019_00189.1	AT3G10470.1
Aquilegia coerulea	Aquca_030_00021.1	AT3G10470.1
Aquilegia coerulea	Aquca_034_00409.1	AT3G23130.1
Aquilegia coerulea	Aquca_010_00704.1	AT3G53600.1
Aquilegia coerulea	Aquca_014_00882.1	AT3G58070.1
Aquilegia coerulea	Aquca_013_00741.1	AT3G60580.1
Aquilegia coerulea	Aquca_026_00394.1	AT4G17810.1
Aquilegia coerulea	Aquca_015_00379.1	AT4G35280.1
Aquilegia coerulea	Aquca_042_00149.1	AT5G04340.1
Aquilegia coerulea	Aquca_017_00038.1	AT5G04340.1
Aquilegia coerulea	Aquca_019_00189.1	AT5G04390.1
Aquilegia coerulea	Aquca_030_00021.1	AT5G04390.1
Aquilegia coerulea	Aquca_034_00217.1	AT5G05120.1
Aquilegia coerulea	Aquca_016_00162.1	AT5G10970.1
Aquilegia coerulea	Aquca_016_00162.1	AT5G25160.1
Aquilegia coerulea	Aquca_042_00149.1	AT5G43170.1
Aquilegia coerulea	Aquca_017_00038.1	AT5G43170.1
Aquilegia coerulea	Aquca_005_00300.1	AT5G56200.1
Aquilegia coerulea	Aquca_068_00070.1	AT5G57520.1
Aquilegia coerulea	Aquca_036_00048.1	AT2G42030.1
Aquilegia coerulea	Aquca_036_00048.1	AT3G58030.1
Aquilegia coerulea	Aquca_002_01368.1	AT1G14600.1
Aquilegia coerulea	Aquca_002_01368.1	AT2G02060.1
Aquilegia coerulea	Aquca_004_00431.1	AT2G38300.1
Aquilegia coerulea	Aquca_001_00425.1	AT1G79840.2
Aquilegia coerulea	Aquca_004_00664.1	AT2G17950.1
Aquilegia coerulea	Aquca_133_00023.1	AT2G22800.1
Aquilegia coerulea	Aquca_010_00398.1	AT2G23760.1
Aquilegia coerulea	Aquca_007_00122.1	AT2G23760.1
Aquilegia coerulea	Aquca_030_00120.1	AT2G27990.1
Aquilegia coerulea	Aquca_009_00697.1	AT2G35940.1
Aquilegia coerulea	Aquca_004_00311.1	AT3G11260.1
Aquilegia coerulea	Aquca_067_00037.1	AT4G16780.1
Aquilegia coerulea	Aquca_001_00106.1	AT4G32980.1
Aquilegia coerulea	Aquca_010_00581.1	AT4G34610.1
Aquilegia coerulea	Aquca_007_00311.1	AT4G34610.1
Aquilegia coerulea	Aquca_010_00398.1	AT4G36870.1
Aquilegia coerulea	Aquca_007_00122.1	AT4G36870.1
Aquilegia coerulea	Aquca_133_00023.1	AT4G37790.1
Aquilegia coerulea	Aquca_003_00184.1	AT5G02030.1
Aquilegia coerulea	Aquca_009_00127.1	AT5G06710.1
Aquilegia coerulea	Aquca_015_00048.1	AT1G46264.1
Aquilegia coerulea	Aquca_034_00075.1	AT4G13980.1
Aquilegia coerulea	Aquca_039_00029.1	AT4G18880.1
Aquilegia coerulea	Aquca_039_00029.1	AT5G45710.1
Aquilegia coerulea	Aquca_015_00177.1	AT2G22540.1
Aquilegia coerulea	Aquca_009_00337.1	AT5G13790.1
Aquilegia coerulea	Aquca_022_00241.1	AT5G23260.2
Aquilegia coerulea	Aquca_006_00250.1	AT2G16720.1
Aquilegia coerulea	Aquca_009_00493.1	AT3G13540.1
Aquilegia coerulea	Aquca_007_00776.1	AT3G50060.1
Aquilegia coerulea	Aquca_083_00054.1	AT3G50060.1
Aquilegia coerulea	Aquca_006_00250.1	AT4G34990.1
Aquilegia coerulea	Aquca_007_00776.1	AT5G67300.1
Aquilegia coerulea	Aquca_083_00054.1	AT5G67300.1
Aquilegia coerulea	Aquca_011_00050.1	AT5G13180.1
Aquilegia coerulea	Aquca_014_00680.1	AT5G12400.1
Aquilegia coerulea	Aquca_026_00398.1	AT5G16680.1
Aquilegia coerulea	Aquca_007_00971.1	AT1G20980.1
Aquilegia coerulea	Aquca_023_00066.1	AT1G68150.1
Aquilegia coerulea	Aquca_049_00075.1	AT1G04240.1
Aquilegia coerulea	Aquca_017_00600.1	AT1G04240.1
Aquilegia coerulea	Aquca_034_00256.1	AT1G04550.2
Aquilegia coerulea	Aquca_001_00242.1	AT1G51950.1
Aquilegia coerulea	Aquca_001_00625.1	AT1G52830.1
Aquilegia coerulea	Aquca_034_00256.1	AT2G33310.2
Aquilegia coerulea	Aquca_001_00625.1	AT3G15540.1
Aquilegia coerulea	Aquca_001_00242.1	AT3G16500.1
Aquilegia coerulea	Aquca_003_00262.1	AT3G17600.1
Aquilegia coerulea	Aquca_049_00076.1	AT3G23050.1
Aquilegia coerulea	Aquca_017_00601.1	AT3G23050.1
Aquilegia coerulea	Aquca_049_00076.1	AT4G14550.1
Aquilegia coerulea	Aquca_017_00601.1	AT4G14550.1
Aquilegia coerulea	Aquca_001_00366.1	AT4G29080.1
Aquilegia coerulea	Aquca_064_00011.1	AT4G32280.1
Aquilegia coerulea	Aquca_049_00075.1	AT5G43700.1
Aquilegia coerulea	Aquca_017_00600.1	AT5G43700.1
Aquilegia coerulea	Aquca_010_00030.1	AT5G65670.1
Aquilegia coerulea	Aquca_022_00220.1	AT1G30135.1
Aquilegia coerulea	Aquca_022_00220.1	AT2G34600.1
Aquilegia coerulea	Aquca_020_00445.1	AT4G26120.1
Aquilegia coerulea	Aquca_038_00192.1	AT4G26120.1
Aquilegia coerulea	Aquca_037_00291.1	AT1G01030.1
Aquilegia coerulea	Aquca_010_00266.1	AT5G10510.3
Aquilegia coerulea	Aquca_010_00266.1	AT5G65510.1
Aquilegia coerulea	Aquca_015_00350.1	AT4G35590.1
Aquilegia coerulea	Aquca_002_01194.1	AT1G14685.3
Aquilegia coerulea	Aquca_002_01194.1	AT2G01930.1
Aquilegia coerulea	Aquca_017_00590.1	AT1G03040.1
Aquilegia coerulea	Aquca_105_00005.1	AT1G06170.1
Aquilegia coerulea	Aquca_017_00066.1	AT2G14760.3
Aquilegia coerulea	Aquca_009_00698.1	AT2G27230.1
Aquilegia coerulea	Aquca_105_00005.1	AT2G31210.1
Aquilegia coerulea	Aquca_105_00005.1	AT2G31220.1
Aquilegia coerulea	Aquca_002_00564.1	AT3G47640.1
Aquilegia coerulea	Aquca_017_00590.1	AT4G02590.1
Aquilegia coerulea	Aquca_007_00489.1	AT4G38070.1
Aquilegia coerulea	Aquca_058_00063.1	AT2G31370.3
Aquilegia coerulea	Aquca_009_00172.1	AT5G06839.3
Aquilegia coerulea	Aquca_013_00745.1	AT1G02040.1
Aquilegia coerulea	Aquca_035_00187.1	AT1G02040.1
Aquilegia coerulea	Aquca_041_00037.1	AT1G68360.1
Aquilegia coerulea	Aquca_002_01252.1	AT2G01940.3
Aquilegia coerulea	Aquca_002_00203.1	AT3G01460.1
Aquilegia coerulea	Aquca_019_00185.1	AT2G32600.1
Aquilegia coerulea	Aquca_054_00147.1	AT1G08970.4
Aquilegia coerulea	Aquca_017_00420.1	AT1G08970.4
Aquilegia coerulea	Aquca_054_00147.1	AT1G54830.2
Aquilegia coerulea	Aquca_017_00420.1	AT1G54830.2
Aquilegia coerulea	Aquca_014_00934.1	AT3G12480.1
Aquilegia coerulea	Aquca_026_00236.1	AT1G25550.1
Aquilegia coerulea	Aquca_026_00236.1	AT1G68670.1
Aquilegia coerulea	Aquca_051_00026.1	AT2G20570.2
Aquilegia coerulea	Aquca_044_00072.1	AT4G18020.1
Aquilegia coerulea	Aquca_035_00214.1	AT4G00150.1
Aquilegia coerulea	Aquca_035_00213.1	AT4G00150.1
Aquilegia coerulea	Aquca_038_00103.1	AT5G41410.1
Aquilegia coerulea	Aquca_017_00743.1	AT1G08620.1
Aquilegia coerulea	Aquca_034_00348.1	AT1G08620.1
Aquilegia coerulea	Aquca_038_00045.1	AT1G63490.1
Aquilegia coerulea	Aquca_013_00074.1	AT4G00990.1
Aquilegia coerulea	Aquca_015_00088.1	AT1G66370.1
Aquilegia coerulea	Aquca_015_00089.1	AT1G66370.1
Aquilegia coerulea	Aquca_002_00384.1	AT1G70000.1
Aquilegia coerulea	Aquca_009_00130.1	AT2G36960.3
Aquilegia coerulea	Aquca_001_00262.1	AT3G16350.1
Aquilegia coerulea	Aquca_002_00032.1	AT5G47390.1
Aquilegia coerulea	Aquca_018_00116.1	AT2G24430.1
Aquilegia coerulea	Aquca_026_00180.1	AT2G43500.1
Aquilegia coerulea	Aquca_026_00180.1	AT3G59580.1
Aquilegia coerulea	Aquca_004_00391.1	AT5G58610.1
Aquilegia coerulea	Aquca_041_00155.1	AT5G58610.1
Aquilegia coerulea	Aquca_007_00971.1	AT1G76580.1
Aquilegia coerulea	Aquca_005_00099.1	AT3G15030.1
Aquilegia coerulea	Aquca_021_00091.1	AT3G27010.1
Aquilegia coerulea	Aquca_011_00080.1	AT3G27010.1
Aquilegia coerulea	Aquca_020_00550.1	AT3G14180.1
Aquilegia coerulea	Aquca_023_00131.1	AT1G21200.1
Aquilegia coerulea	Aquca_023_00139.1	AT1G25280.1
Aquilegia coerulea	Aquca_021_00203.1	AT1G53320.1
Aquilegia coerulea	Aquca_017_00309.1	AT2G47900.3
Aquilegia coerulea	Aquca_003_00852.1	AT2G47900.3
Aquilegia coerulea	Aquca_112_00008.1	AT5G45050.1
Aquilegia coerulea	Aquca_055_00020.1	AT5G45050.1
Aquilegia coerulea	Aquca_028_00088.1	AT5G45050.1
Aquilegia coerulea	Aquca_028_00083.1	AT5G45050.1
Aquilegia coerulea	Aquca_020_00445.1	AT1G64280.1
Aquilegia coerulea	Aquca_038_00192.1	AT1G64280.1
Aquilegia coerulea	Aquca_014_00660.1	AT2G41370.1
Aquilegia coerulea	Aquca_014_00660.1	AT3G57130.1
Aquilegia coerulea	Aquca_006_00024.1	AT3G24150.1
Aquilegia coerulea	Aquca_004_00011.1	AT3G24150.1
Aquilegia coerulea	Aquca_012_00281.1	AT4G32295.1
Aquilegia coerulea	Aquca_001_00338.1	AT4G28910.2
Aquilegia coerulea	Aquca_004_00367.1	AT2G29970.1
Arabidopsis halleri	Araha.14380s0003.1	AT2G30470.1
Arabidopsis halleri	Araha.36669s0003.1	AT4G21550.1
Arabidopsis halleri	Araha.8819s0005.1	AT4G32010.1
Arabidopsis halleri	Araha.60507s0005.1	AT1G03800.1
Arabidopsis halleri	Araha.12093s0003.1	AT1G46768.1
Arabidopsis halleri	Araha.0947s0001.1	AT2G28550.3
Arabidopsis halleri	Araha.2258s0017.1	AT3G54990.1
Arabidopsis halleri	Araha.8148s0010.1	AT4G36920.1
Arabidopsis halleri	Araha.1584s0002.1	AT1G67100.1
Arabidopsis halleri	Araha.23363s0007.1	AT1G68510.1
Arabidopsis halleri	Araha.0399s0001.1	AT5G67420.1
Arabidopsis halleri	Araha.2773s0002.1	AT1G06850.1
Arabidopsis halleri	Araha.8490s0007.1	AT2G40620.1
Arabidopsis halleri	Araha.49879s0016.1	AT1G75080.1
Arabidopsis halleri	Araha.4300s0012.1	AT1G78700.1
Arabidopsis halleri	Araha.18394s0001.1	AT4G18890.1
Arabidopsis halleri	Araha.38214s0001.1	AT2G21320.1
Arabidopsis halleri	Araha.16804s0003.1	AT4G38960.3
Arabidopsis halleri	Araha.33985s0005.1	AT1G02030.1
Arabidopsis halleri	Araha.3091s0008.1	AT1G10480.1
Arabidopsis halleri	Araha.14376s0001.1	AT1G13400.1
Arabidopsis halleri	Araha.2099s0005.1	AT1G24625.1
Arabidopsis halleri	Araha.13660s0008.1	AT1G26610.1
Arabidopsis halleri	Araha.5541s0001.1	AT1G34790.1
Arabidopsis halleri	Araha.15791s0001.1	AT1G66140.1
Arabidopsis halleri	Araha.2662s0002.1	AT1G68480.1
Arabidopsis halleri	Araha.29348s0001.1	AT1G80730.1
Arabidopsis halleri	Araha.19508s0004.1	AT2G26940.1
Arabidopsis halleri	Araha.18448s0001.1	AT2G28200.1
Arabidopsis halleri	Araha.5292s0002.1	AT2G37430.1
Arabidopsis halleri	Araha.0859s0001.1	AT2G37740.1
Arabidopsis halleri	Araha.0018s0010.1	AT2G42410.1
Arabidopsis halleri	Araha.4860s0021.1	AT3G09290.1
Arabidopsis halleri	Araha.5366s0007.1	AT3G19580.1
Arabidopsis halleri	Araha.24043s0002.1	AT3G23130.1
Arabidopsis halleri	Araha.24043s0001.1	AT3G23140.1
Arabidopsis halleri	Araha.42598s0003.1	AT3G49930.1
Arabidopsis halleri	Araha.0602s0006.1	AT3G53600.1
Arabidopsis halleri	Araha.0602s0030.1	AT3G53820.1
Arabidopsis halleri	Araha.9818s0001.1	AT3G58070.1
Arabidopsis halleri	Araha.12096s0001.1	AT3G60580.1
Arabidopsis halleri	Araha.39122s0003.1	AT4G16610.1
Arabidopsis halleri	Araha.0473s0002.1	AT4G35280.1
Arabidopsis halleri	Araha.19157s0009.1	AT4G35610.1
Arabidopsis halleri	Araha.4020s0002.1	AT5G01860.1
Arabidopsis halleri	Araha.13695s0003.1	AT5G04390.1
Arabidopsis halleri	Araha.2901s0008.1	AT5G05120.1
Arabidopsis halleri	Araha.33521s0001.1	AT5G06650.1
Arabidopsis halleri	Araha.36352s0005.1	AT5G10970.1
Arabidopsis halleri	Araha.3105s0046.1	AT5G14010.1
Arabidopsis halleri	Araha.8220s0005.1	AT5G25160.1
Arabidopsis halleri	Araha.25987s0001.1	AT5G27880.1
Arabidopsis halleri	Araha.13197s0001.1	AT5G43540.1
Arabidopsis halleri	Araha.7805s0010.1	AT5G56200.1
Arabidopsis halleri	Araha.0393s0005.1	AT5G57520.1
Arabidopsis halleri	Araha.2561s0008.1	AT5G59820.1
Arabidopsis halleri	Araha.7406s0003.1	AT5G67450.1
Arabidopsis halleri	Araha.2423s0003.1	AT2G42030.1
Arabidopsis halleri	Araha.9818s0005.1	AT3G58030.1
Arabidopsis halleri	Araha.6900s0004.1	AT3G20770.1
Arabidopsis halleri	Araha.4703s0002.1	AT5G21120.1
Arabidopsis halleri	Araha.7683s0009.1	AT5G65100.1
Arabidopsis halleri	Araha.23368s0029.1	AT1G14600.1
Arabidopsis halleri	Araha.1277s0003.1	AT2G02060.1
Arabidopsis halleri	Araha.1545s0017.1	AT2G40260.1
Arabidopsis halleri	Araha.19807s0002.1	AT4G04580.1
Arabidopsis halleri	Araha.5176s0001.1	AT2G38300.1
Arabidopsis halleri	Araha.1835s0010.1	AT1G19700.1
Arabidopsis halleri	Araha.9540s0002.1	AT1G75410.1
Arabidopsis halleri	Araha.20468s0006.1	AT1G79840.2
Arabidopsis halleri	Araha.33991s0001.1	AT2G22800.1
Arabidopsis halleri	Araha.4196s0003.1	AT2G23760.1
Arabidopsis halleri	Araha.7629s0001.1	AT2G27220.2
Arabidopsis halleri	Araha.27935s0002.1	AT2G27990.1
Arabidopsis halleri	Araha.67016s0001.1	AT2G32370.1
Arabidopsis halleri	Araha.67312s0001.1	AT2G35940.1
Arabidopsis halleri	Araha.33366s0004.1	AT3G11260.1
Arabidopsis halleri	Araha.3868s0004.1	AT3G61150.1
Arabidopsis halleri	Araha.1742s0003.1	AT4G04890.1
Arabidopsis halleri	Araha.49827s0001.1	AT4G16780.1
Arabidopsis halleri	Araha.1964s0004.1	AT4G32980.1
Arabidopsis halleri	Araha.10294s0015.1	AT4G34610.1
Arabidopsis halleri	Araha.16919s0004.1	AT4G36870.1
Arabidopsis halleri	Araha.1519s0001.1	AT4G37790.1
Arabidopsis halleri	Araha.4197s0015.1	AT5G02030.1
Arabidopsis halleri	Araha.2250s0002.1	AT5G06710.1
Arabidopsis halleri	Araha.0783s0019.1	AT5G17320.1
Arabidopsis halleri	Araha.0879s0003.1	AT5G47370.1
Arabidopsis halleri	Araha.0722s0002.1	AT1G46264.1
Arabidopsis halleri	Araha.2341s0003.1	AT4G13980.1
Arabidopsis halleri	Araha.64421s0001.1	AT4G18880.1
Arabidopsis halleri	Araha.56889s0001.1	AT5G45710.1
Arabidopsis halleri	Araha.14511s0002.1	AT1G26310.1
Arabidopsis halleri	Araha.4449s0001.1	AT2G14210.1
Arabidopsis halleri	Araha.14402s0004.1	AT2G22540.1
Arabidopsis halleri	Araha.10305s0001.1	AT3G57390.1
Arabidopsis halleri	Araha.3495s0009.1	AT4G24540.1
Arabidopsis halleri	Araha.26186s0007.1	AT5G06500.1
Arabidopsis halleri	Araha.4940s0016.1	AT5G10140.1
Arabidopsis halleri	Araha.3105s0024.1	AT5G13790.1
Arabidopsis halleri	Araha.1252s0009.1	AT5G20240.1
Arabidopsis halleri	Araha.6226s0002.1	AT5G23260.2
Arabidopsis halleri	Araha.10374s0003.1	AT5G26950.1
Arabidopsis halleri	Araha.10374s0003.1	AT5G27070.1
Arabidopsis halleri	Araha.2716s0001.1	AT5G48670.1
Arabidopsis halleri	Araha.2296s0021.1	AT1G22640.1
Arabidopsis halleri	Araha.44509s0001.1	AT2G16720.1
Arabidopsis halleri	Araha.19794s0003.1	AT2G23290.1
Arabidopsis halleri	Araha.0661s0002.1	AT3G13540.1
Arabidopsis halleri	Araha.3642s0005.1	AT4G34990.1
Arabidopsis halleri	Araha.5686s0001.1	AT4G38620.1
Arabidopsis halleri	Araha.4814s0003.1	AT2G33480.1
Arabidopsis halleri	Araha.8686s0001.1	AT5G13180.1
Arabidopsis halleri	Araha.6872s0011.1	AT4G23860.1
Arabidopsis halleri	Araha.5438s0014.1	AT5G12400.1
Arabidopsis halleri	Araha.21995s0003.1	AT5G16680.1
Arabidopsis halleri	Araha.5008s0002.1	AT1G20980.1
Arabidopsis halleri	Araha.11372s0005.1	AT1G27360.1
Arabidopsis halleri	Araha.11372s0006.1	AT1G27370.1
Arabidopsis halleri	Araha.14933s0008.1	AT1G68150.1
Arabidopsis halleri	Araha.22650s0001.1	AT4G31800.1
Arabidopsis halleri	Araha.6022s0016.1	AT1G04100.1
Arabidopsis halleri	Araha.5204s0009.1	AT1G04240.1
Arabidopsis halleri	Araha.5204s0010.1	AT1G04250.1
Arabidopsis halleri	Araha.23435s0004.1	AT1G04550.2
Arabidopsis halleri	Araha.12397s0010.1	AT1G15050.1
Arabidopsis halleri	Araha.3550s0002.1	AT1G15580.1
Arabidopsis halleri	Araha.21592s0001.1	AT1G51950.1
Arabidopsis halleri	Araha.48267s0001.1	AT1G52830.1
Arabidopsis halleri	Araha.18865s0001.1	AT1G80390.1
Arabidopsis halleri	Araha.5102s0011.1	AT2G01200.2
Arabidopsis halleri	Araha.50643s0001.1	AT2G22670.4
Arabidopsis halleri	Araha.24002s0001.1	AT2G33310.2
Arabidopsis halleri	Araha.2031s0003.1	AT2G46990.1
Arabidopsis halleri	Araha.4820s0013.1	AT3G04730.1
Arabidopsis halleri	Araha.3034s0041.1	AT3G15540.1
Arabidopsis halleri	Araha.12115s0001.1	AT3G16500.1
Arabidopsis halleri	Araha.4968s0010.1	AT3G17600.1
Arabidopsis halleri	Araha.2728s0001.1	AT3G23030.1
Arabidopsis halleri	Araha.24369s0002.1	AT3G62100.1
Arabidopsis halleri	Araha.1122s0013.1	AT4G14550.1
Arabidopsis halleri	Araha.1122s0011.1	AT4G14560.1
Arabidopsis halleri	Araha.3365s0019.1	AT4G28640.2
Arabidopsis halleri	Araha.0754s0003.1	AT4G29080.1
Arabidopsis halleri	Araha.12605s0011.1	AT4G32280.1
Arabidopsis halleri	Araha.6102s0003.1	AT5G25890.1
Arabidopsis halleri	Araha.23164s0003.1	AT5G43700.1
Arabidopsis halleri	Araha.4378s0014.1	AT1G72450.1
Arabidopsis halleri	Araha.64645s0001.1	AT1G30135.1
Arabidopsis halleri	Araha.0351s0007.1	AT2G34600.1
Arabidopsis halleri	Araha.6793s0006.1	AT1G02450.1
Arabidopsis halleri	Araha.1407s0037.1	AT1G09415.1
Arabidopsis halleri	Araha.9694s0001.1	AT3G25882.1
Arabidopsis halleri	Araha.25051s0003.1	AT4G19660.1
Arabidopsis halleri	Araha.4285s0001.1	AT4G26120.1
Arabidopsis halleri	Araha.5635s0014.1	AT5G45110.1
Arabidopsis halleri	Araha.2490s0030.1	AT1G01030.1
Arabidopsis halleri	Araha.3759s0001.1	AT4G00260.1
Arabidopsis halleri	Araha.19114s0001.1	AT5G67180.1
Arabidopsis halleri	Araha.9920s0005.1	AT1G72570.1
Arabidopsis halleri	Araha.2597s0023.1	AT5G10510.3
Arabidopsis halleri	Araha.20560s0006.1	AT5G18450.1
Arabidopsis halleri	Araha.4168s0011.1	AT5G62000.1
Arabidopsis halleri	Araha.0310s0003.1	AT2G17410.1
Arabidopsis halleri	Araha.3286s0004.1	AT1G67710.1
Arabidopsis halleri	Araha.19157s0011.1	AT4G35590.1
Arabidopsis halleri	Araha.16488s0006.1	AT1G14685.3
Arabidopsis halleri	Araha.13008s0001.1	AT2G01930.1
Arabidopsis halleri	Araha.39200s0006.1	AT1G03040.1
Arabidopsis halleri	Araha.8855s0002.1	AT1G06170.1
Arabidopsis halleri	Araha.2296s0007.1	AT1G22490.1
Arabidopsis halleri	Araha.10095s0001.1	AT1G72210.1
Arabidopsis halleri	Araha.7463s0002.1	AT2G27230.1
Arabidopsis halleri	Araha.4530s0002.1	AT2G31210.1
Arabidopsis halleri	Araha.21185s0005.1	AT2G31280.3
Arabidopsis halleri	Araha.0173s0015.1	AT2G43010.1
Arabidopsis halleri	Araha.10778s0003.1	AT3G47710.1
Arabidopsis halleri	Araha.7109s0015.1	AT4G00480.2
Arabidopsis halleri	Araha.35519s0001.1	AT4G36060.1
Arabidopsis halleri	Araha.70058s0002.1	AT5G09460.1
Arabidopsis halleri	Araha.11492s0011.1	AT5G64340.1
Arabidopsis halleri	Araha.10072s0001.1	AT2G31370.3
Arabidopsis halleri	Araha.23810s0006.1	AT5G06839.3
Arabidopsis halleri	Araha.9118s0005.1	AT1G25440.1
Arabidopsis halleri	Araha.23363s0006.1	AT1G68520.1
Arabidopsis halleri	Araha.7679s0002.1	AT1G73870.1
Arabidopsis halleri	Araha.22349s0004.1	AT3G21880.1
Arabidopsis halleri	Araha.8830s0006.1	AT2G45190.1
Arabidopsis halleri	Araha.30494s0001.1	AT1G51220.1
Arabidopsis halleri	Araha.2880s0001.1	AT2G01940.3
Arabidopsis halleri	Araha.15719s0013.1	AT3G01460.1
Arabidopsis halleri	Araha.6726s0005.1	AT3G20880.1
Arabidopsis halleri	Araha.29831s0001.1	AT3G50700.1
Arabidopsis halleri	Araha.40956s0002.1	AT5G07500.1
Arabidopsis halleri	Araha.1971s0014.1	AT2G32600.1
Arabidopsis halleri	Araha.12632s0009.1	AT5G20910.1
Arabidopsis halleri	Araha.8755s0011.1	AT5G47670.1
Arabidopsis halleri	Araha.32703s0008.1	AT1G08970.4
Arabidopsis halleri	Araha.35607s0003.1	AT1G56170.1
Arabidopsis halleri	Araha.14378s0004.1	AT3G12480.1
Arabidopsis halleri	Araha.2624s0001.1	AT1G13300.1
Arabidopsis halleri	Araha.40049s0004.1	AT1G49560.1
Arabidopsis halleri	Araha.2280s0005.1	AT1G68670.1
Arabidopsis halleri	Araha.3134s0024.1	AT1G69580.2
Arabidopsis halleri	Araha.2771s0001.1	AT2G20570.2
Arabidopsis halleri	Araha.4056s0022.1	AT2G42660.1
Arabidopsis halleri	Araha.18327s0004.1	AT4G37180.2
Arabidopsis halleri	Araha.23810s0002.1	AT5G06800.1
Arabidopsis halleri	Araha.0626s0002.1	AT1G50600.1
Arabidopsis halleri	Araha.10347s0004.1	AT2G04890.1
Arabidopsis halleri	Araha.8830s0010.1	AT2G45160.1
Arabidopsis halleri	Araha.1696s0002.1	AT3G60630.1
Arabidopsis halleri	Araha.65484s0001.1	AT2G28610.1
Arabidopsis halleri	Araha.3437s0001.1	AT5G41410.1
Arabidopsis halleri	Araha.0617s0002.1	AT5G44180.1
Arabidopsis halleri	Araha.3609s0002.1	AT5G53980.1
Arabidopsis halleri	Araha.12231s0008.1	AT1G08620.1
Arabidopsis halleri	Araha.0386s0005.1	AT1G63490.1
Arabidopsis halleri	Araha.4706s0016.1	AT3G07610.3
Arabidopsis halleri	Araha.13696s0003.1	AT4G00990.1
Arabidopsis halleri	Araha.3772s0002.1	AT3G57230.1
Arabidopsis halleri	Araha.8594s0001.1	AT5G26650.1
Arabidopsis halleri	Araha.6251s0001.1	AT1G66370.1
Arabidopsis halleri	Araha.6832s0005.1	AT1G74430.1
Arabidopsis halleri	Araha.20257s0001.1	AT3G29020.2
Arabidopsis halleri	Araha.7109s0021.1	AT4G00540.1
Arabidopsis halleri	Araha.2561s0012.1	AT5G59780.3
Arabidopsis halleri	Araha.10628s0004.1	AT4G17785.1
Arabidopsis halleri	Araha.2977s0002.1	AT1G19000.1
Arabidopsis halleri	Araha.0354s0004.1	AT1G71030.1
Arabidopsis halleri	Araha.9281s0002.1	AT1G74840.1
Arabidopsis halleri	Araha.10539s0007.1	AT2G36960.3
Arabidopsis halleri	Araha.3226s0007.1	AT3G05380.2
Arabidopsis halleri	Araha.2788s0005.1	AT5G17300.1
Arabidopsis halleri	Araha.0879s0005.1	AT5G47390.1
Arabidopsis halleri	Araha.14682s0001.1	AT5G56840.1
Arabidopsis halleri	Araha.9424s0001.1	AT2G24430.1
Arabidopsis halleri	Araha.4954s0012.1	AT3G10500.1
Arabidopsis halleri	Araha.13692s0015.1	AT5G09330.1
Arabidopsis halleri	Araha.3362s0033.1	AT2G43500.1
Arabidopsis halleri	Araha.0689s0002.1	AT3G59580.1
Arabidopsis halleri	Araha.0473s0001.1	AT4G35270.1
Arabidopsis halleri	Araha.48675s0008.1	AT4G38340.1
Arabidopsis halleri	Araha.18479s0010.1	AT4G27330.1
Arabidopsis halleri	Araha.5485s0008.1	AT3G14980.1
Arabidopsis halleri	Araha.18064s0001.1	AT4G14920.1
Arabidopsis halleri	Araha.5856s0006.1	AT5G58610.1
Arabidopsis halleri	Araha.0898s0012.1	AT1G26680.1
Arabidopsis halleri	Araha.11810s0001.1	AT2G24690.1
Arabidopsis halleri	Araha.29023s0001.1	AT4G31680.1
Arabidopsis halleri	Araha.29023s0001.1	AT4G31690.1
Arabidopsis halleri	Araha.6714s0002.1	AT2G47070.1
Arabidopsis halleri	Araha.10517s0003.1	AT3G60030.1
Arabidopsis halleri	Araha.6418s0010.1	AT5G43270.2
Arabidopsis halleri	Araha.7828s0002.1	AT2G31070.1
Arabidopsis halleri	Araha.17269s0001.1	AT3G27010.1
Arabidopsis halleri	Araha.31350s0003.1	AT5G41030.1
Arabidopsis halleri	Araha.11451s0009.1	AT1G76890.2
Arabidopsis halleri	Araha.13267s0004.1	AT1G21200.1
Arabidopsis halleri	Araha.2350s0005.1	AT2G33550.1
Arabidopsis halleri	Araha.4917s0002.1	AT1G25280.1
Arabidopsis halleri	Araha.29022s0001.1	AT1G53320.1
Arabidopsis halleri	Araha.37659s0001.1	AT1G76900.1
Arabidopsis halleri	Araha.6366s0012.1	AT2G47900.3
Arabidopsis halleri	Araha.6616s0007.1	AT3G06380.1
Arabidopsis halleri	Araha.4425s0020.1	AT5G18680.1
Arabidopsis halleri	Araha.1947s0004.1	AT5G45260.1
Arabidopsis halleri	Araha.8367s0001.1	AT1G64280.1
Arabidopsis halleri	Araha.16112s0001.1	AT2G41370.1
Arabidopsis halleri	Araha.16112s0001.1	AT3G57130.1
Arabidopsis halleri	Araha.12648s0006.1	AT4G01895.1
Arabidopsis halleri	Araha.9810s0007.1	AT3G24150.1
Arabidopsis halleri	Araha.12605s0009.1	AT4G32295.1
Arabidopsis halleri	Araha.12376s0003.1	AT3G22275.1
Arabidopsis halleri	Araha.19205s0002.1	AT4G28910.2
Arabidopsis halleri	Araha.31929s0002.1	AT2G29970.1
Amaranthus hypochondriacus	AHYPO_003737-RA	AT2G30470.1
Amaranthus hypochondriacus	AHYPO_018675-RA	AT4G32010.1
Amaranthus hypochondriacus	AHYPO_013312-RA	AT1G28360.1
Amaranthus hypochondriacus	AHYPO_006361-RA	AT1G50640.1
Amaranthus hypochondriacus	AHYPO_012536-RA	AT2G23340.1
Amaranthus hypochondriacus	AHYPO_021574-RA	AT2G28550.3
Amaranthus hypochondriacus	AHYPO_017751-RA	AT4G36920.1
Amaranthus hypochondriacus	AHYPO_017751-RA	AT4G36920.2
Amaranthus hypochondriacus	AHYPO_012536-RA	AT5G67190.1
Amaranthus hypochondriacus	AHYPO_003009-RA	AT3G02550.1
Amaranthus hypochondriacus	AHYPO_010751-RA	AT3G49940.1
Amaranthus hypochondriacus	AHYPO_003736-RA	AT2G40620.1
Amaranthus hypochondriacus	AHYPO_018518-RA	AT1G75080.1
Amaranthus hypochondriacus	AHYPO_018518-RA	AT1G75080.2
Amaranthus hypochondriacus	AHYPO_001951-RA	AT1G78700.1
Amaranthus hypochondriacus	AHYPO_012079-RA	AT4G38960.1
Amaranthus hypochondriacus	AHYPO_000396-RA	AT1G10480.1
Amaranthus hypochondriacus	AHYPO_004650-RA	AT1G24625.1
Amaranthus hypochondriacus	AHYPO_008378-RA	AT1G26610.1
Amaranthus hypochondriacus	AHYPO_012785-RA	AT1G68480.1
Amaranthus hypochondriacus	AHYPO_001145-RA	AT2G28200.1
Amaranthus hypochondriacus	AHYPO_015908-RA	AT2G28710.1
Amaranthus hypochondriacus	AHYPO_012251-RA	AT2G37740.1
Amaranthus hypochondriacus	AHYPO_016579-RA	AT3G09290.1
Amaranthus hypochondriacus	AHYPO_002657-RA	AT3G10470.1
Amaranthus hypochondriacus	AHYPO_016578-RA	AT3G23130.1
Amaranthus hypochondriacus	AHYPO_006756-RA	AT3G23140.1
Amaranthus hypochondriacus	AHYPO_017866-RA	AT3G60580.1
Amaranthus hypochondriacus	AHYPO_005119-RA	AT4G35280.1
Amaranthus hypochondriacus	AHYPO_008631-RA	AT5G10970.1
Amaranthus hypochondriacus	AHYPO_000977-RA	AT5G14010.1
Amaranthus hypochondriacus	AHYPO_020914-RA	AT5G57520.1
Amaranthus hypochondriacus	AHYPO_018442-RA	AT5G59820.1
Amaranthus hypochondriacus	AHYPO_005387-RA	AT3G58030.1
Amaranthus hypochondriacus	AHYPO_005387-RA	AT3G58030.2
Amaranthus hypochondriacus	AHYPO_005387-RA	AT3G58030.3
Amaranthus hypochondriacus	AHYPO_005387-RA	AT3G58030.4
Amaranthus hypochondriacus	AHYPO_011911-RA	AT1G14600.1
Amaranthus hypochondriacus	AHYPO_012412-RA	AT2G38300.1
Amaranthus hypochondriacus	AHYPO_020404-RA	AT1G75410.1
Amaranthus hypochondriacus	AHYPO_020404-RA	AT1G75410.2
Amaranthus hypochondriacus	AHYPO_002305-RA	AT1G79840.1
Amaranthus hypochondriacus	AHYPO_002305-RA	AT1G79840.2
Amaranthus hypochondriacus	AHYPO_020116-RA	AT2G17950.1
Amaranthus hypochondriacus	AHYPO_001872-RA	AT2G27990.1
Amaranthus hypochondriacus	AHYPO_019649-RA	AT2G35940.1
Amaranthus hypochondriacus	AHYPO_019649-RA	AT2G35940.2
Amaranthus hypochondriacus	AHYPO_019649-RA	AT2G35940.3
Amaranthus hypochondriacus	AHYPO_013710-RA	AT3G11260.1
Amaranthus hypochondriacus	AHYPO_010424-RA	AT4G16780.1
Amaranthus hypochondriacus	AHYPO_014305-RA	AT4G32980.1
Amaranthus hypochondriacus	AHYPO_014967-RA	AT4G36870.1
Amaranthus hypochondriacus	AHYPO_014967-RA	AT4G36870.2
Amaranthus hypochondriacus	AHYPO_010116-RA	AT4G37790.1
Amaranthus hypochondriacus	AHYPO_009343-RA	AT4G13980.1
Amaranthus hypochondriacus	AHYPO_018082-RA	AT2G22540.1
Amaranthus hypochondriacus	AHYPO_003692-RA	AT4G38620.1
Amaranthus hypochondriacus	AHYPO_004971-RA	AT4G23860.1
Amaranthus hypochondriacus	AHYPO_004971-RA	AT4G23860.2
Amaranthus hypochondriacus	AHYPO_004971-RA	AT4G23860.3
Amaranthus hypochondriacus	AHYPO_002502-RA	AT5G12400.1
Amaranthus hypochondriacus	AHYPO_018034-RA	AT5G16680.1
Amaranthus hypochondriacus	AHYPO_020533-RA	AT1G20980.1
Amaranthus hypochondriacus	AHYPO_006737-RA	AT1G04240.1
Amaranthus hypochondriacus	AHYPO_001025-RA	AT1G04550.2
Amaranthus hypochondriacus	AHYPO_015159-RA	AT1G51950.1
Amaranthus hypochondriacus	AHYPO_011869-RA	AT3G04730.1
Amaranthus hypochondriacus	AHYPO_016060-RA	AT3G15540.1
Amaranthus hypochondriacus	AHYPO_014345-RA	AT3G17600.1
Amaranthus hypochondriacus	AHYPO_006738-RA	AT3G23050.1
Amaranthus hypochondriacus	AHYPO_002321-RA	AT4G29080.1
Amaranthus hypochondriacus	AHYPO_016701-RA	AT4G32280.1
Amaranthus hypochondriacus	AHYPO_006737-RA	AT5G43700.1
Amaranthus hypochondriacus	AHYPO_015571-RA	AT5G65670.2
Amaranthus hypochondriacus	AHYPO_009687-RA	AT1G30135.1
Amaranthus hypochondriacus	AHYPO_003480-RA	AT5G62000.1
Amaranthus hypochondriacus	AHYPO_003480-RA	AT5G62000.2
Amaranthus hypochondriacus	AHYPO_003480-RA	AT5G62000.3
Amaranthus hypochondriacus	AHYPO_015621-RA	AT1G14685.1
Amaranthus hypochondriacus	AHYPO_015621-RA	AT1G14685.2
Amaranthus hypochondriacus	AHYPO_015621-RA	AT1G14685.3
Amaranthus hypochondriacus	AHYPO_020770-RA	AT2G31210.1
Amaranthus hypochondriacus	AHYPO_002761-RA	AT3G47640.1
Amaranthus hypochondriacus	AHYPO_002761-RA	AT3G47640.2
Amaranthus hypochondriacus	AHYPO_002761-RA	AT3G47640.3
Amaranthus hypochondriacus	AHYPO_006734-RA	AT4G02590.1
Amaranthus hypochondriacus	AHYPO_006734-RA	AT4G02590.2
Amaranthus hypochondriacus	AHYPO_014200-RA	AT4G38070.1
Amaranthus hypochondriacus	AHYPO_015980-RA	AT1G68360.1
Amaranthus hypochondriacus	AHYPO_020485-RA	AT2G01940.1
Amaranthus hypochondriacus	AHYPO_022530-RA	AT3G01460.1
Amaranthus hypochondriacus	AHYPO_017577-RA	AT5G07500.1
Amaranthus hypochondriacus	AHYPO_010138-RA	AT5G66730.1
Amaranthus hypochondriacus	AHYPO_000598-RA	AT2G32600.1
Amaranthus hypochondriacus	AHYPO_002020-RA	AT5G47670.1
Amaranthus hypochondriacus	AHYPO_002020-RA	AT5G47670.2
Amaranthus hypochondriacus	AHYPO_010955-RA	AT1G08970.1
Amaranthus hypochondriacus	AHYPO_010955-RA	AT1G08970.2
Amaranthus hypochondriacus	AHYPO_010955-RA	AT1G08970.3
Amaranthus hypochondriacus	AHYPO_010955-RA	AT1G08970.4
Amaranthus hypochondriacus	AHYPO_015842-RA	AT4G37180.1
Amaranthus hypochondriacus	AHYPO_000143-RA	AT5G06800.1
Amaranthus hypochondriacus	AHYPO_016316-RA	AT5G41410.1
Amaranthus hypochondriacus	AHYPO_008570-RA	AT1G08620.1
Amaranthus hypochondriacus	AHYPO_008570-RA	AT1G08620.2
Amaranthus hypochondriacus	AHYPO_011517-RA	AT4G00990.1
Amaranthus hypochondriacus	AHYPO_022201-RA	AT3G46130.1
Amaranthus hypochondriacus	AHYPO_015292-RA	AT4G37260.1
Amaranthus hypochondriacus	AHYPO_000402-RA	AT1G70000.1
Amaranthus hypochondriacus	AHYPO_000402-RA	AT1G70000.2
Amaranthus hypochondriacus	AHYPO_004695-RA	AT1G74840.1
Amaranthus hypochondriacus	AHYPO_009797-RA	AT2G36960.2
Amaranthus hypochondriacus	AHYPO_002367-RA	AT3G16350.1
Amaranthus hypochondriacus	AHYPO_010419-RA	AT5G47390.1
Amaranthus hypochondriacus	AHYPO_011234-RA	AT2G43500.1
Amaranthus hypochondriacus	AHYPO_011234-RA	AT2G43500.2
Amaranthus hypochondriacus	AHYPO_001499-RA	AT3G60030.1
Amaranthus hypochondriacus	AHYPO_016595-RA	AT3G15030.1
Amaranthus hypochondriacus	AHYPO_016595-RA	AT3G15030.2
Amaranthus hypochondriacus	AHYPO_016595-RA	AT3G15030.3
Amaranthus hypochondriacus	AHYPO_002791-RA	AT3G14180.1
Amaranthus hypochondriacus	AHYPO_007594-RA	AT1G21200.1
Amaranthus hypochondriacus	AHYPO_007593-RA	AT1G76900.1
Amaranthus hypochondriacus	AHYPO_007593-RA	AT1G76900.2
Amaranthus hypochondriacus	AHYPO_000457-RA	AT2G47900.1
Amaranthus hypochondriacus	AHYPO_000457-RA	AT2G47900.2
Amaranthus hypochondriacus	AHYPO_000457-RA	AT2G47900.3
Amaranthus hypochondriacus	AHYPO_002182-RA	AT1G64280.1
Amaranthus hypochondriacus	AHYPO_000008-RA	AT2G41370.1
Amaranthus hypochondriacus	AHYPO_020667-RA	AT3G24150.1
Amaranthus hypochondriacus	AHYPO_007377-RA	AT4G32295.1
Amaranthus hypochondriacus	AHYPO_016920-RA	AT4G28910.1
Amaranthus hypochondriacus	AHYPO_016920-RA	AT4G28910.2
Amaranthus hypochondriacus	AHYPO_016920-RA	AT4G28910.3
Arabidopsis lyrata	933547	AT2G30470.1
Arabidopsis lyrata	946030	AT4G21550.1
Arabidopsis lyrata	944768	AT4G32010.1
Arabidopsis lyrata	919050	AT1G03800.1
Arabidopsis lyrata	473050	AT1G28360.1
Arabidopsis lyrata	922994	AT1G46768.1
Arabidopsis lyrata	474196	AT1G50640.1
Arabidopsis lyrata	481204	AT2G23340.1
Arabidopsis lyrata	481765	AT2G28550.3
Arabidopsis lyrata	321616	AT2G39250.1
Arabidopsis lyrata	479554	AT3G20310.1
Arabidopsis lyrata	485380	AT3G50260.1
Arabidopsis lyrata	485918	AT3G54990.1
Arabidopsis lyrata	944141	AT4G36900.1
Arabidopsis lyrata	490899	AT4G36920.1
Arabidopsis lyrata	494572	AT5G44210.1
Arabidopsis lyrata	951503	AT5G67190.1
Arabidopsis lyrata	908256	AT1G67100.1
Arabidopsis lyrata	475970	AT1G68510.1
Arabidopsis lyrata	477490	AT3G02550.1
Arabidopsis lyrata	937824	AT3G49940.1
Arabidopsis lyrata	496854	AT5G67420.1
Arabidopsis lyrata	910369	AT1G06850.1
Arabidopsis lyrata	483119	AT2G40620.1
Arabidopsis lyrata	888284	AT4G37730.1
Arabidopsis lyrata	472158	AT1G19350.3
Arabidopsis lyrata	476647	AT1G75080.1
Arabidopsis lyrata	927285	AT1G78700.1
Arabidopsis lyrata	485421	AT3G50750.1
Arabidopsis lyrata	492971	AT4G18890.1
Arabidopsis lyrata	932059	AT2G21320.1
Arabidopsis lyrata	943862	AT4G38960.3
Arabidopsis lyrata	476091	AT1G69570.1
Arabidopsis lyrata	471161	AT1G10480.1
Arabidopsis lyrata	471495	AT1G13400.1
Arabidopsis lyrata	472884	AT1G24625.1
Arabidopsis lyrata	472748	AT1G26610.1
Arabidopsis lyrata	473652	AT1G34790.1
Arabidopsis lyrata	314403	AT1G49900.1
Arabidopsis lyrata	475716	AT1G66140.1
Arabidopsis lyrata	475797	AT1G67030.1
Arabidopsis lyrata	475967	AT1G68480.1
Arabidopsis lyrata	477174	AT1G80730.1
Arabidopsis lyrata	931568	AT2G17180.1
Arabidopsis lyrata	481569	AT2G26940.1
Arabidopsis lyrata	481690	AT2G28200.1
Arabidopsis lyrata	933337	AT2G28710.1
Arabidopsis lyrata	482736	AT2G37430.1
Arabidopsis lyrata	934467	AT2G37740.1
Arabidopsis lyrata	935051	AT2G41940.1
Arabidopsis lyrata	887298	AT2G42410.1
Arabidopsis lyrata	935110	AT2G42410.1
Arabidopsis lyrata	483645	AT2G45120.1
Arabidopsis lyrata	952419	AT3G09290.1
Arabidopsis lyrata	928595	AT3G09290.1
Arabidopsis lyrata	478379	AT3G10470.1
Arabidopsis lyrata	479472	AT3G19580.1
Arabidopsis lyrata	479823	AT3G23130.1
Arabidopsis lyrata	485352	AT3G49930.1
Arabidopsis lyrata	485744	AT3G53600.1
Arabidopsis lyrata	938293	AT3G53820.1
Arabidopsis lyrata	486259	AT3G58070.1
Arabidopsis lyrata	939100	AT3G60580.1
Arabidopsis lyrata	493215	AT4G16610.1
Arabidopsis lyrata	493092	AT4G17810.1
Arabidopsis lyrata	944364	AT4G35280.1
Arabidopsis lyrata	944327	AT4G35610.1
Arabidopsis lyrata	328182	AT4G35700.1
Arabidopsis lyrata	486883	AT5G01860.1
Arabidopsis lyrata	939735	AT5G03510.1
Arabidopsis lyrata	939830	AT5G04340.1
Arabidopsis lyrata	939836	AT5G04390.1
Arabidopsis lyrata	325146	AT5G05120.1
Arabidopsis lyrata	487408	AT5G06070.1
Arabidopsis lyrata	487475	AT5G06650.1
Arabidopsis lyrata	940567	AT5G10970.1
Arabidopsis lyrata	488229	AT5G14010.1
Arabidopsis lyrata	942073	AT5G25160.1
Arabidopsis lyrata	489543	AT5G27880.1
Arabidopsis lyrata	948881	AT5G43170.1
Arabidopsis lyrata	948806	AT5G43540.1
Arabidopsis lyrata	949333	AT5G48890.1
Arabidopsis lyrata	495709	AT5G56200.1
Arabidopsis lyrata	497512	AT5G57520.1
Arabidopsis lyrata	950731	AT5G59820.1
Arabidopsis lyrata	496850	AT5G67450.1
Arabidopsis lyrata	474421	AT1G53010.1
Arabidopsis lyrata	483289	AT2G42030.1
Arabidopsis lyrata	486254	AT3G58030.1
Arabidopsis lyrata	479603	AT3G20770.1
Arabidopsis lyrata	351206	AT5G21120.1
Arabidopsis lyrata	496732	AT5G65100.1
Arabidopsis lyrata	471638	AT1G14600.1
Arabidopsis lyrata	484129	AT2G02060.1
Arabidopsis lyrata	321718	AT2G40260.1
Arabidopsis lyrata	352380	AT4G04580.1
Arabidopsis lyrata	482841	AT2G38300.1
Arabidopsis lyrata	472196	AT1G19700.1
Arabidopsis lyrata	475053	AT1G62990.1
Arabidopsis lyrata	476691	AT1G75410.1
Arabidopsis lyrata	931663	AT2G17950.1
Arabidopsis lyrata	481142	AT2G22800.1
Arabidopsis lyrata	932374	AT2G23760.1
Arabidopsis lyrata	481709	AT2G27990.1
Arabidopsis lyrata	482564	AT2G35940.1
Arabidopsis lyrata	483619	AT2G44910.1
Arabidopsis lyrata	478466	AT3G11260.1
Arabidopsis lyrata	486512	AT3G60390.1
Arabidopsis lyrata	324546	AT3G61150.1
Arabidopsis lyrata	946484	AT4G17460.1
Arabidopsis lyrata	491396	AT4G32980.1
Arabidopsis lyrata	944437	AT4G34610.1
Arabidopsis lyrata	328081	AT4G36870.1
Arabidopsis lyrata	490837	AT4G37790.1
Arabidopsis lyrata	486980	AT5G02030.1
Arabidopsis lyrata	940115	AT5G06710.1
Arabidopsis lyrata	494245	AT5G47370.1
Arabidopsis lyrata	473862	AT1G46264.1
Arabidopsis lyrata	493513	AT4G13980.1
Arabidopsis lyrata	492972	AT4G18880.1
Arabidopsis lyrata	494414	AT5G45710.1
Arabidopsis lyrata	921628	AT1G26310.1
Arabidopsis lyrata	476039	AT1G69120.1
Arabidopsis lyrata	481114	AT2G22540.1
Arabidopsis lyrata	486183	AT3G57390.1
Arabidopsis lyrata	492389	AT4G24540.1
Arabidopsis lyrata	940484	AT5G10140.1
Arabidopsis lyrata	488202	AT5G13790.1
Arabidopsis lyrata	488929	AT5G20240.1
Arabidopsis lyrata	489185	AT5G23260.2
Arabidopsis lyrata	489617	AT5G26950.1
Arabidopsis lyrata	942291	AT5G26950.1
Arabidopsis lyrata	489617	AT5G27070.1
Arabidopsis lyrata	942291	AT5G27070.1
Arabidopsis lyrata	472503	AT1G22640.1
Arabidopsis lyrata	931500	AT2G16720.1
Arabidopsis lyrata	481200	AT2G23290.1
Arabidopsis lyrata	934420	AT2G37630.1
Arabidopsis lyrata	321463	AT2G37630.1
Arabidopsis lyrata	929099	AT3G13540.1
Arabidopsis lyrata	485364	AT3G50060.1
Arabidopsis lyrata	489795	AT4G09460.1
Arabidopsis lyrata	944399	AT4G34990.1
Arabidopsis lyrata	490626	AT4G38620.1
Arabidopsis lyrata	951491	AT5G67300.1
Arabidopsis lyrata	473681	AT1G35515.1
Arabidopsis lyrata	482294	AT2G33480.1
Arabidopsis lyrata	940784	AT5G13180.1
Arabidopsis lyrata	492483	AT4G23860.1
Arabidopsis lyrata	488087	AT5G12400.1
Arabidopsis lyrata	472338	AT1G20980.1
Arabidopsis lyrata	921770	AT1G27360.1
Arabidopsis lyrata	472939	AT1G27370.1
Arabidopsis lyrata	908362	AT1G68150.1
Arabidopsis lyrata	470386	AT1G04100.1
Arabidopsis lyrata	919100	AT1G04240.1
Arabidopsis lyrata	470401	AT1G04250.1
Arabidopsis lyrata	470436	AT1G04550.2
Arabidopsis lyrata	312501	AT1G15050.1
Arabidopsis lyrata	471758	AT1G15580.1
Arabidopsis lyrata	923698	AT1G51950.1
Arabidopsis lyrata	474409	AT1G52830.1
Arabidopsis lyrata	477214	AT1G80390.1
Arabidopsis lyrata	484029	AT2G01200.2
Arabidopsis lyrata	932229	AT2G22670.4
Arabidopsis lyrata	482270	AT2G33310.2
Arabidopsis lyrata	346509	AT2G46990.1
Arabidopsis lyrata	477742	AT3G04730.1
Arabidopsis lyrata	479003	AT3G15540.1
Arabidopsis lyrata	929476	AT3G16500.1
Arabidopsis lyrata	904722	AT3G17600.1
Arabidopsis lyrata	930309	AT3G23030.1
Arabidopsis lyrata	319024	AT3G23050.1
Arabidopsis lyrata	486723	AT3G62100.1
Arabidopsis lyrata	493451	AT4G14550.1
Arabidopsis lyrata	946923	AT4G14560.1
Arabidopsis lyrata	491899	AT4G28640.2
Arabidopsis lyrata	491849	AT4G29080.1
Arabidopsis lyrata	494639	AT5G43700.1
Arabidopsis lyrata	496800	AT5G65670.1
Arabidopsis lyrata	312706	AT1G17380.1
Arabidopsis lyrata	476379	AT1G72450.1
Arabidopsis lyrata	912827	AT1G30135.1
Arabidopsis lyrata	333262	AT2G34600.1
Arabidopsis lyrata	470205	AT1G02450.1
Arabidopsis lyrata	936277	AT3G25882.1
Arabidopsis lyrata	890208	AT4G19660.1
Arabidopsis lyrata	329065	AT4G26120.1
Arabidopsis lyrata	494469	AT5G45110.1
Arabidopsis lyrata	932560	AT4G00260.1
Arabidopsis lyrata	932575	AT4G00260.1
Arabidopsis lyrata	358841	AT5G67180.1
Arabidopsis lyrata	316221	AT1G72570.1
Arabidopsis lyrata	316902	AT1G80580.1
Arabidopsis lyrata	940520	AT5G10510.3
Arabidopsis lyrata	941368	AT5G18450.1
Arabidopsis lyrata	496151	AT5G60120.2
Arabidopsis lyrata	497236	AT5G60120.2
Arabidopsis lyrata	473654	AT1G34310.1
Arabidopsis lyrata	473654	AT1G34390.1
Arabidopsis lyrata	473654	AT1G34410.1
Arabidopsis lyrata	473654	AT1G35240.1
Arabidopsis lyrata	473654	AT1G35520.1
Arabidopsis lyrata	473654	AT1G35540.1
Arabidopsis lyrata	950963	AT5G62000.1
Arabidopsis lyrata	480624	AT2G17410.1
Arabidopsis lyrata	926035	AT1G67710.1
Arabidopsis lyrata	491087	AT4G35590.1
Arabidopsis lyrata	331662	AT5G53040.1
Arabidopsis lyrata	471648	AT1G14685.3
Arabidopsis lyrata	484115	AT2G01930.1
Arabidopsis lyrata	470281	AT1G03040.1
Arabidopsis lyrata	333922	AT1G06170.1
Arabidopsis lyrata	335492	AT1G22490.1
Arabidopsis lyrata	480366	AT2G14760.3
Arabidopsis lyrata	481620	AT2G27230.1
Arabidopsis lyrata	482048	AT2G31210.1
Arabidopsis lyrata	482049	AT2G31220.1
Arabidopsis lyrata	900935	AT2G31280.3
Arabidopsis lyrata	483401	AT2G43010.1
Arabidopsis lyrata	485129	AT3G47640.1
Arabidopsis lyrata	327725	AT4G00480.2
Arabidopsis lyrata	490301	AT4G02590.1
Arabidopsis lyrata	491027	AT4G36060.1
Arabidopsis lyrata	940406	AT5G09460.1
Arabidopsis lyrata	496639	AT5G64340.1
Arabidopsis lyrata	358733	AT5G65320.1
Arabidopsis lyrata	482066	AT2G31370.3
Arabidopsis lyrata	484862	AT3G44460.1
Arabidopsis lyrata	487498	AT5G06839.3
Arabidopsis lyrata	472829	AT1G25440.1
Arabidopsis lyrata	926133	AT1G68520.1
Arabidopsis lyrata	476523	AT1G73870.1
Arabidopsis lyrata	318927	AT3G21880.1
Arabidopsis lyrata	930154	AT3G21880.1
Arabidopsis lyrata	495528	AT5G54470.1
Arabidopsis lyrata	905096	AT3G20750.1
Arabidopsis lyrata	491007	AT4G36240.1
Arabidopsis lyrata	935472	AT2G45190.1
Arabidopsis lyrata	333453	AT1G02040.1
Arabidopsis lyrata	912489	AT1G25250.1
Arabidopsis lyrata	926113	AT1G68360.1
Arabidopsis lyrata	484116	AT2G01940.3
Arabidopsis lyrata	927617	AT3G01460.1
Arabidopsis lyrata	318837	AT3G20880.1
Arabidopsis lyrata	485418	AT3G50700.1
Arabidopsis lyrata	487583	AT5G07500.1
Arabidopsis lyrata	496927	AT5G66730.1
Arabidopsis lyrata	482185	AT2G32600.1
Arabidopsis lyrata	495523	AT5G54340.1
Arabidopsis lyrata	488997	AT5G20910.1
Arabidopsis lyrata	494206	AT5G47670.1
Arabidopsis lyrata	470975	AT1G08970.4
Arabidopsis lyrata	474760	AT1G54830.2
Arabidopsis lyrata	474686	AT1G56170.1
Arabidopsis lyrata	478603	AT3G12480.1
Arabidopsis lyrata	949594	AT5G50470.1
Arabidopsis lyrata	920209	AT1G13300.1
Arabidopsis lyrata	912452	AT1G25550.1
Arabidopsis lyrata	474091	AT1G49560.1
Arabidopsis lyrata	475994	AT1G68670.1
Arabidopsis lyrata	476093	AT1G69580.2
Arabidopsis lyrata	480887	AT2G20570.2
Arabidopsis lyrata	321945	AT2G42660.1
Arabidopsis lyrata	493070	AT4G18020.1
Arabidopsis lyrata	490936	AT4G37180.2
Arabidopsis lyrata	487493	AT5G06800.1
Arabidopsis lyrata	494575	AT5G44190.1
Arabidopsis lyrata	474191	AT1G50600.1
Arabidopsis lyrata	930812	AT2G04890.1
Arabidopsis lyrata	483651	AT2G45160.1
Arabidopsis lyrata	486537	AT3G60630.1
Arabidopsis lyrata	490555	AT4G00150.1
Arabidopsis lyrata	488615	AT5G17490.1
Arabidopsis lyrata	481772	AT2G28610.1
Arabidopsis lyrata	493837	AT5G41410.1
Arabidopsis lyrata	494576	AT5G44180.1
Arabidopsis lyrata	495477	AT5G53980.1
Arabidopsis lyrata	951385	AT5G65410.1
Arabidopsis lyrata	334149	AT1G08620.1
Arabidopsis lyrata	924607	AT1G63490.1
Arabidopsis lyrata	478089	AT3G07610.3
Arabidopsis lyrata	490470	AT4G00990.1
Arabidopsis lyrata	486166	AT3G57230.1
Arabidopsis lyrata	475739	AT1G66370.1
Arabidopsis lyrata	936703	AT3G29020.2
Arabidopsis lyrata	347705	AT3G46130.1
Arabidopsis lyrata	490512	AT4G00540.1
Arabidopsis lyrata	496112	AT5G59780.3
Arabidopsis lyrata	493095	AT4G17785.1
Arabidopsis lyrata	472123	AT1G19000.1
Arabidopsis lyrata	476235	AT1G71030.1
Arabidopsis lyrata	476620	AT1G74840.1
Arabidopsis lyrata	934335	AT2G36960.3
Arabidopsis lyrata	479087	AT3G16350.1
Arabidopsis lyrata	488595	AT5G17300.1
Arabidopsis lyrata	948169	AT5G47390.1
Arabidopsis lyrata	950353	AT5G56840.1
Arabidopsis lyrata	908056	AT1G65910.1
Arabidopsis lyrata	344010	AT2G24430.1
Arabidopsis lyrata	478384	AT3G10500.1
Arabidopsis lyrata	487745	AT5G09330.1
Arabidopsis lyrata	483462	AT2G43500.1
Arabidopsis lyrata	898914	AT3G59580.1
Arabidopsis lyrata	491122	AT4G35270.1
Arabidopsis lyrata	352841	AT4G38340.1
Arabidopsis lyrata	492066	AT4G27330.1
Arabidopsis lyrata	478922	AT3G14980.1
Arabidopsis lyrata	330015	AT4G14920.1
Arabidopsis lyrata	358079	AT5G58610.1
Arabidopsis lyrata	921583	AT1G26680.1
Arabidopsis lyrata	320274	AT2G24690.1
Arabidopsis lyrata	944813	AT4G31680.1
Arabidopsis lyrata	944813	AT4G31690.1
Arabidopsis lyrata	927054	AT1G76580.1
Arabidopsis lyrata	483883	AT2G47070.1
Arabidopsis lyrata	939036	AT3G60030.1
Arabidopsis lyrata	948853	AT5G43270.2
Arabidopsis lyrata	933639	AT2G31070.1
Arabidopsis lyrata	929286	AT3G15030.1
Arabidopsis lyrata	484486	AT3G27010.1
Arabidopsis lyrata	493876	AT5G41030.1
Arabidopsis lyrata	927083	AT1G76890.2
Arabidopsis lyrata	478832	AT3G14180.1
Arabidopsis lyrata	472358	AT1G21200.1
Arabidopsis lyrata	933942	AT2G33550.1
Arabidopsis lyrata	923879	AT1G53320.1
Arabidopsis lyrata	476847	AT1G76900.1
Arabidopsis lyrata	322431	AT2G47900.3
Arabidopsis lyrata	477941	AT3G06380.1
Arabidopsis lyrata	941395	AT5G18680.1
Arabidopsis lyrata	490404	AT4G01720.1
Arabidopsis lyrata	915663	AT5G45050.1
Arabidopsis lyrata	915648	AT5G45050.1
Arabidopsis lyrata	915586	AT5G45260.1
Arabidopsis lyrata	474924	AT1G64280.1
Arabidopsis lyrata	934964	AT2G41370.1
Arabidopsis lyrata	324222	AT3G57130.1
Arabidopsis lyrata	490386	AT4G01895.1
Arabidopsis lyrata	479917	AT3G24150.1
Arabidopsis lyrata	491499	AT4G32295.1
Arabidopsis lyrata	479741	AT3G22275.1
Arabidopsis lyrata	491865	AT4G28910.2
Arabidopsis lyrata	481905	AT2G29970.1
Amborella trichopoda	evm_27.model.AmTr_v1.0_scaffold00077.66	AT4G32010.1
Amborella trichopoda	evm_27.model.AmTr_v1.0_scaffold00077.195	AT1G50640.1
Amborella trichopoda	evm_27.model.AmTr_v1.0_scaffold00058.233	AT2G28550.3
Amborella trichopoda	evm_27.model.AmTr_v1.0_scaffold00035.43	AT4G36920.1
Amborella trichopoda	evm_27.model.AmTr_v1.0_scaffold00079.30	AT3G02550.1
Amborella trichopoda	evm_27.model.AmTr_v1.0_scaffold00137.41	AT3G49940.1
Amborella trichopoda	evm_27.model.AmTr_v1.0_scaffold00077.51	AT2G40620.1
Amborella trichopoda	evm_27.model.AmTr_v1.0_scaffold00170.29	AT1G78700.1
Amborella trichopoda	evm_27.model.AmTr_v1.0_scaffold00182.23	AT4G38960.1
Amborella trichopoda	evm_27.model.AmTr_v1.0_scaffold00088.111	AT1G10480.1
Amborella trichopoda	evm_27.model.AmTr_v1.0_scaffold00138.39	AT1G66140.1
Amborella trichopoda	evm_27.model.AmTr_v1.0_scaffold00079.40	AT1G68480.1
Amborella trichopoda	evm_27.model.AmTr_v1.0_scaffold00102.35	AT2G28200.1
Amborella trichopoda	evm_27.model.AmTr_v1.0_scaffold00110.46	AT2G45120.1
Amborella trichopoda	evm_27.model.AmTr_v1.0_scaffold00012.308	AT3G09290.1
Amborella trichopoda	evm_27.model.AmTr_v1.0_scaffold00009.125	AT3G23130.1
Amborella trichopoda	evm_27.model.AmTr_v1.0_scaffold00009.124	AT3G53820.1
Amborella trichopoda	evm_27.model.AmTr_v1.0_scaffold00024.151	AT3G58070.1
Amborella trichopoda	evm_27.model.AmTr_v1.0_scaffold00012.309	AT4G17810.1
Amborella trichopoda	evm_27.model.AmTr_v1.0_scaffold00001.9	AT4G35280.1
Amborella trichopoda	evm_27.model.AmTr_v1.0_scaffold00016.144	AT5G14010.1
Amborella trichopoda	evm_27.model.AmTr_v1.0_scaffold00150.19	AT5G25160.1
Amborella trichopoda	evm_27.model.AmTr_v1.0_scaffold00024.120	AT3G58030.1
Amborella trichopoda	evm_27.model.AmTr_v1.0_scaffold00119.91	AT3G20770.1
Amborella trichopoda	evm_27.model.AmTr_v1.0_scaffold00044.16	AT1G14600.1
Amborella trichopoda	evm_27.model.AmTr_v1.0_scaffold00021.1	AT2G40260.1
Amborella trichopoda	evm_27.model.AmTr_v1.0_scaffold00109.56	AT1G79840.1
Amborella trichopoda	evm_27.model.AmTr_v1.0_scaffold00059.154	AT2G23760.1
Amborella trichopoda	evm_27.model.AmTr_v1.0_scaffold00030.108	AT2G35940.1
Amborella trichopoda	evm_27.model.AmTr_v1.0_scaffold00066.144	AT2G44910.1
Amborella trichopoda	evm_27.model.AmTr_v1.0_scaffold00111.49	AT4G16780.1
Amborella trichopoda	evm_27.model.AmTr_v1.0_scaffold00002.320	AT4G34610.1
Amborella trichopoda	evm_27.model.AmTr_v1.0_scaffold00026.127	AT4G37790.1
Amborella trichopoda	evm_27.model.AmTr_v1.0_scaffold00165.33	AT5G02030.1
Amborella trichopoda	evm_27.model.AmTr_v1.0_scaffold00024.119	AT5G06710.1
Amborella trichopoda	evm_27.model.AmTr_v1.0_scaffold00073.4	AT1G46264.1
Amborella trichopoda	evm_27.model.AmTr_v1.0_scaffold00013.281	AT4G13980.1
Amborella trichopoda	evm_27.model.AmTr_v1.0_scaffold00053.185	AT5G13790.1
Amborella trichopoda	evm_27.model.AmTr_v1.0_scaffold00055.19	AT4G38620.1
Amborella trichopoda	evm_27.model.AmTr_v1.0_scaffold00006.100	AT5G67300.1
Amborella trichopoda	evm_27.model.AmTr_v1.0_scaffold00053.87	AT5G12400.1
Amborella trichopoda	evm_27.model.AmTr_v1.0_scaffold00022.95	AT1G20980.1
Amborella trichopoda	evm_27.model.AmTr_v1.0_scaffold00156.14	AT1G68150.1
Amborella trichopoda	evm_27.model.AmTr_v1.0_scaffold00044.245	AT2G01200.2
Amborella trichopoda	evm_27.model.AmTr_v1.0_scaffold00002.512	AT3G04730.1
Amborella trichopoda	evm_27.model.AmTr_v1.0_scaffold00045.141	AT3G17600.1
Amborella trichopoda	evm_27.model.AmTr_v1.0_scaffold00109.120	AT4G29080.1
Amborella trichopoda	evm_27.model.AmTr_v1.0_scaffold00002.514	AT5G43700.1
Amborella trichopoda	evm_27.model.AmTr_v1.0_scaffold00184.12	AT5G65670.2
Amborella trichopoda	evm_27.model.AmTr_v1.0_scaffold00032.72	AT5G45110.1
Amborella trichopoda	evm_27.model.AmTr_v1.0_scaffold00026.86	AT1G80580.1
Amborella trichopoda	evm_27.model.AmTr_v1.0_scaffold00016.128	AT5G62000.1
Amborella trichopoda	evm_27.model.AmTr_v1.0_scaffold00024.47	AT1G14685.1
Amborella trichopoda	evm_27.model.AmTr_v1.0_scaffold00164.27	AT2G14760.1
Amborella trichopoda	evm_27.model.AmTr_v1.0_scaffold00010.404	AT3G47640.1
Amborella trichopoda	evm_27.model.AmTr_v1.0_scaffold00002.526	AT4G02590.1
Amborella trichopoda	evm_27.model.AmTr_v1.0_scaffold00033.244	AT4G38070.1
Amborella trichopoda	evm_27.model.AmTr_v1.0_scaffold00022.261	AT5G06839.3
Amborella trichopoda	evm_27.model.AmTr_v1.0_scaffold00160.10	AT1G28310.1
Amborella trichopoda	evm_27.model.AmTr_v1.0_scaffold00007.14	AT1G02040.1
Amborella trichopoda	evm_27.model.AmTr_v1.0_scaffold00079.81	AT1G68360.1
Amborella trichopoda	evm_27.model.AmTr_v1.0_scaffold00024.49	AT2G01940.1
Amborella trichopoda	evm_27.model.AmTr_v1.0_scaffold00006.303	AT3G01460.1
Amborella trichopoda	evm_27.model.AmTr_v1.0_scaffold00059.81	AT5G66730.1
Amborella trichopoda	evm_27.model.AmTr_v1.0_scaffold00039.13	AT1G08970.1
Amborella trichopoda	evm_27.model.AmTr_v1.0_scaffold00004.302	AT1G56170.1
Amborella trichopoda	evm_27.model.AmTr_v1.0_scaffold00101.78	AT3G12480.1
Amborella trichopoda	evm_27.model.AmTr_v1.0_scaffold00093.40	AT1G25550.1
Amborella trichopoda	evm_27.model.AmTr_v1.0_scaffold00058.96	AT2G20570.1
Amborella trichopoda	evm_27.model.AmTr_v1.0_scaffold00106.21	AT2G42660.1
Amborella trichopoda	evm_27.model.AmTr_v1.0_scaffold00149.12	AT4G18020.1
Amborella trichopoda	evm_27.model.AmTr_v1.0_scaffold00001.384	AT5G41410.1
Amborella trichopoda	evm_27.model.AmTr_v1.0_scaffold00058.101	AT5G44180.1
Amborella trichopoda	evm_27.model.AmTr_v1.0_scaffold00067.38	AT1G08620.1
Amborella trichopoda	evm_27.model.AmTr_v1.0_scaffold00009.266	AT1G63490.1
Amborella trichopoda	evm_27.model.AmTr_v1.0_scaffold00145.39	AT5G59780.3
Amborella trichopoda	evm_27.model.AmTr_v1.0_scaffold00175.7	AT2G36960.3
Amborella trichopoda	evm_27.model.AmTr_v1.0_scaffold00044.44	AT5G17300.1
Amborella trichopoda	evm_27.model.AmTr_v1.0_scaffold00045.66	AT2G47070.1
Amborella trichopoda	evm_27.model.AmTr_v1.0_scaffold00021.111	AT3G15030.1
Amborella trichopoda	evm_27.model.AmTr_v1.0_scaffold00016.212	AT3G27010.1
Amborella trichopoda	evm_27.model.AmTr_v1.0_scaffold00007.338	AT3G14180.1
Amborella trichopoda	evm_27.model.AmTr_v1.0_scaffold00030.37	AT1G21200.1
Amborella trichopoda	evm_27.model.AmTr_v1.0_scaffold00016.65	AT2G33550.1
Amborella trichopoda	evm_27.model.AmTr_v1.0_scaffold00040.18	AT1G25280.1
Amborella trichopoda	evm_27.model.AmTr_v1.0_scaffold00130.59	AT1G53320.1
Amborella trichopoda	evm_27.model.AmTr_v1.0_scaffold00036.47	AT1G64280.1
Amborella trichopoda	evm_27.model.AmTr_v1.0_scaffold00053.65	AT2G41370.1
Amborella trichopoda	evm_27.model.AmTr_v1.0_scaffold00056.20	AT4G28910.1
Amborella trichopoda	evm_27.model.AmTr_v1.0_scaffold00030.170	AT2G40130.1
Brachypodium distachyon	Bradi1g17680.1.p	AT4G32010.1
Brachypodium distachyon	Bradi2g52380.1.p	AT1G28360.1
Brachypodium distachyon	Bradi3g06562.1.p	AT1G50640.1
Brachypodium distachyon	Bradi2g37800.9.p	AT2G28550.1
Brachypodium distachyon	Bradi2g37800.3.p	AT2G28550.1
Brachypodium distachyon	Bradi2g37800.10.p	AT2G28550.1
Brachypodium distachyon	Bradi2g37800.11.p	AT2G28550.1
Brachypodium distachyon	Bradi2g37800.5.p	AT2G28550.1
Brachypodium distachyon	Bradi2g37800.12.p	AT2G28550.1
Brachypodium distachyon	Bradi1g48320.1.p	AT4G36900.1
Brachypodium distachyon	Bradi5g24110.1.p	AT4G36900.1
Brachypodium distachyon	Bradi5g24100.2.p	AT4G36920.1
Brachypodium distachyon	Bradi4g16740.1.p	AT3G02550.1
Brachypodium distachyon	Bradi1g22920.1.p	AT5G67420.1
Brachypodium distachyon	Bradi1g23550.1.p	AT1G19350.1
Brachypodium distachyon	Bradi2g06400.1.p	AT1G78700.1
Brachypodium distachyon	Bradi4g35950.1.p	AT4G38960.1
Brachypodium distachyon	Bradi4g03460.1.p	AT1G24625.1
Brachypodium distachyon	Bradi1g68570.2.p	AT1G66140.1
Brachypodium distachyon	Bradi1g68570.1.p	AT1G66140.1
Brachypodium distachyon	Bradi2g02021.1.p	AT1G68480.1
Brachypodium distachyon	Bradi5g00530.3.p	AT2G28200.1
Brachypodium distachyon	Bradi5g00530.2.p	AT2G28200.1
Brachypodium distachyon	Bradi2g54470.1.p	AT2G28710.1
Brachypodium distachyon	Bradi3g37740.1.p	AT2G41940.1
Brachypodium distachyon	Bradi4g30920.1.p	AT2G42410.1
Brachypodium distachyon	Bradi5g17810.1.p	AT2G45120.1
Brachypodium distachyon	Bradi3g33100.1.p	AT2G45120.1
Brachypodium distachyon	Bradi1g14750.1.p	AT3G19580.1
Brachypodium distachyon	Bradi3g18971.1.p	AT3G23130.1
Brachypodium distachyon	Bradi2g31850.1.p	AT3G23140.1
Brachypodium distachyon	Bradi1g52490.1.p	AT4G17810.1
Brachypodium distachyon	Bradi3g28850.1.p	AT4G35280.1
Brachypodium distachyon	Bradi4g03340.1.p	AT5G04340.1
Brachypodium distachyon	Bradi1g59750.1.p	AT5G06070.1
Brachypodium distachyon	Bradi1g07492.1.p	AT5G56200.1
Brachypodium distachyon	Bradi2g58720.1.p	AT5G57520.1
Brachypodium distachyon	Bradi2g22640.1.p	AT3G58030.1
Brachypodium distachyon	Bradi5g18590.1.p	AT1G14600.1
Brachypodium distachyon	Bradi3g51409.1.p	AT1G14600.1
Brachypodium distachyon	Bradi4g26802.1.p	AT2G40260.1
Brachypodium distachyon	Bradi4g25022.5.p	AT2G35940.1
Brachypodium distachyon	Bradi4g25022.4.p	AT2G35940.1
Brachypodium distachyon	Bradi4g25022.3.p	AT2G35940.1
Brachypodium distachyon	Bradi4g25022.2.p	AT2G35940.1
Brachypodium distachyon	Bradi2g55270.1.p	AT3G11260.1
Brachypodium distachyon	Bradi3g51540.4.p	AT3G61150.1
Brachypodium distachyon	Bradi3g51540.1.p	AT3G61150.1
Brachypodium distachyon	Bradi5g17570.1.p	AT4G16780.1
Brachypodium distachyon	Bradi3g08570.2.p	AT4G32980.1
Brachypodium distachyon	Bradi3g08570.5.p	AT4G32980.1
Brachypodium distachyon	Bradi3g08570.4.p	AT4G32980.1
Brachypodium distachyon	Bradi3g08570.3.p	AT4G32980.1
Brachypodium distachyon	Bradi1g09615.1.p	AT4G36870.1
Brachypodium distachyon	Bradi1g69150.1.p	AT4G37790.1
Brachypodium distachyon	Bradi2g23530.1.p	AT5G02030.1
Brachypodium distachyon	Bradi3g37810.1.p	AT5G06710.1
Brachypodium distachyon	Bradi3g43710.1.p	AT4G13980.1
Brachypodium distachyon	Bradi1g72150.3.p	AT2G22540.1
Brachypodium distachyon	Bradi1g72150.5.p	AT2G22540.1
Brachypodium distachyon	Bradi1g72150.7.p	AT2G22540.1
Brachypodium distachyon	Bradi1g72150.6.p	AT2G22540.1
Brachypodium distachyon	Bradi4g08220.1.p	AT2G23290.1
Brachypodium distachyon	Bradi2g47367.1.p	AT3G13540.1
Brachypodium distachyon	Bradi4g36460.3.p	AT4G38620.1
Brachypodium distachyon	Bradi4g36460.2.p	AT4G38620.1
Brachypodium distachyon	Bradi3g34000.1.p	AT5G16680.1
Brachypodium distachyon	Bradi3g40240.1.p	AT1G20980.1
Brachypodium distachyon	Bradi3g57710.1.p	AT1G68150.1
Brachypodium distachyon	Bradi3g06070.1.p	AT4G31800.1
Brachypodium distachyon	Bradi1g30870.1.p	AT4G31800.1
Brachypodium distachyon	Bradi3g08667.1.p	AT1G51950.1
Brachypodium distachyon	Bradi3g55410.1.p	AT2G33310.1
Brachypodium distachyon	Bradi4g02600.1.p	AT3G04730.1
Brachypodium distachyon	Bradi2g49420.16.p	AT3G16500.1
Brachypodium distachyon	Bradi2g49420.17.p	AT3G16500.1
Brachypodium distachyon	Bradi2g49420.15.p	AT3G16500.1
Brachypodium distachyon	Bradi2g49420.4.p	AT3G16500.1
Brachypodium distachyon	Bradi2g49420.14.p	AT3G16500.1
Brachypodium distachyon	Bradi2g49420.10.p	AT3G16500.1
Brachypodium distachyon	Bradi2g11120.1.p	AT3G17600.1
Brachypodium distachyon	Bradi2g11120.2.p	AT3G17600.1
Brachypodium distachyon	Bradi2g31820.1.p	AT4G29080.1
Brachypodium distachyon	Bradi1g58491.1.p	AT1G30135.1
Brachypodium distachyon	Bradi2g51030.1.p	AT5G45110.1
Brachypodium distachyon	Bradi5g19260.3.p	AT1G01030.1
Brachypodium distachyon	Bradi5g19260.2.p	AT1G01030.1
Brachypodium distachyon	Bradi2g61760.1.p	AT5G53040.1
Brachypodium distachyon	Bradi3g21380.1.p	AT1G14685.1
Brachypodium distachyon	Bradi1g55427.1.p	AT4G02590.1
Brachypodium distachyon	Bradi4g02670.2.p	AT4G28815.1
Brachypodium distachyon	Bradi1g12067.1.p	AT4G38070.1
Brachypodium distachyon	Bradi1g43990.1.p	AT1G25440.1
Brachypodium distachyon	Bradi3g50780.1.p	AT1G02040.1
Brachypodium distachyon	Bradi2g02190.1.p	AT1G68360.1
Brachypodium distachyon	Bradi4g31770.2.p	AT2G01940.2
Brachypodium distachyon	Bradi3g37890.3.p	AT2G01940.2
Brachypodium distachyon	Bradi3g37890.1.p	AT2G01940.2
Brachypodium distachyon	Bradi4g31770.3.p	AT2G01940.2
Brachypodium distachyon	Bradi3g06717.1.p	AT3G01460.1
Brachypodium distachyon	Bradi1g71330.1.p	AT5G66730.1
Brachypodium distachyon	Bradi1g67320.1.p	AT2G32600.1
Brachypodium distachyon	Bradi1g32200.1.p	AT1G56170.1
Brachypodium distachyon	Bradi2g21290.1.p	AT3G12480.1
Brachypodium distachyon	Bradi1g58830.1.p	AT1G49560.1
Brachypodium distachyon	Bradi3g10730.1.p	AT1G68670.1
Brachypodium distachyon	Bradi2g08287.3.p	AT2G20570.1
Brachypodium distachyon	Bradi1g07630.1.p	AT4G37180.1
Brachypodium distachyon	Bradi3g50930.3.p	AT4G00150.1
Brachypodium distachyon	Bradi1g76940.4.p	AT5G41410.1
Brachypodium distachyon	Bradi1g76940.3.p	AT5G41410.1
Brachypodium distachyon	Bradi1g76940.2.p	AT5G41410.1
Brachypodium distachyon	Bradi2g46230.1.p	AT5G44180.1
Brachypodium distachyon	Bradi2g14600.2.p	AT1G08620.1
Brachypodium distachyon	Bradi1g29247.1.p	AT1G63490.1
Brachypodium distachyon	Bradi4g27417.4.p	AT4G00990.1
Brachypodium distachyon	Bradi5g12437.1.p	AT3G57230.1
Brachypodium distachyon	Bradi4g04050.1.p	AT5G59780.3
Brachypodium distachyon	Bradi1g68510.2.p	AT2G36960.2
Brachypodium distachyon	Bradi2g05590.1.p	AT3G16350.1
Brachypodium distachyon	Bradi3g33400.2.p	AT5G47390.1
Brachypodium distachyon	Bradi4g34157.1.p	AT2G24430.1
Brachypodium distachyon	Bradi5g23300.1.p	AT3G59580.1
Brachypodium distachyon	Bradi5g10440.5.p	AT3G14980.1
Brachypodium distachyon	Bradi5g10440.3.p	AT3G14980.1
Brachypodium distachyon	Bradi1g02760.1.p	AT3G60030.1
Brachypodium distachyon	Bradi2g06890.3.p	AT3G15030.1
Brachypodium distachyon	Bradi2g06890.2.p	AT3G15030.1
Brachypodium distachyon	Bradi2g59240.2.p	AT3G27010.1
Brachypodium distachyon	Bradi2g59240.1.p	AT3G27010.1
Brachypodium distachyon	Bradi4g41830.5.p	AT1G21200.1
Brachypodium distachyon	Bradi2g24110.3.p	AT1G25280.1
Brachypodium distachyon	Bradi2g24110.4.p	AT1G25280.1
Brachypodium distachyon	Bradi2g24110.2.p	AT1G25280.1
Brachypodium distachyon	Bradi2g24110.1.p	AT1G25280.1
Brachypodium distachyon	Bradi2g46350.1.p	AT1G53320.1
Brachypodium distachyon	Bradi2g05870.1.p	AT1G64280.1
Brachypodium distachyon	Bradi2g60710.1.p	AT2G41370.1
Brachypodium distachyon	Bradi2g11790.1.p	AT4G28910.1
Brachypodium distachyon	Bradi4g26750.1.p	AT2G29970.1
Brassica rapa FPsc	Bra022801	AT2G30470.1
Brassica rapa FPsc	Bra013535	AT4G21550.1
Brassica rapa FPsc	Bra023968	AT4G32010.1
Brassica rapa FPsc	Bra010881	AT1G28360.1
Brassica rapa FPsc	Bra014056	AT1G46768.1
Brassica rapa FPsc	Bra032173	AT2G23340.1
Brassica rapa FPsc	Bra011939	AT2G28550.3
Brassica rapa FPsc	Bra035792	AT3G20310.1
Brassica rapa FPsc	Bra036061	AT3G50260.1
Brassica rapa FPsc	Bra007123	AT3G54990.1
Brassica rapa FPsc	Bra011744	AT4G36900.1
Brassica rapa FPsc	Bra011741	AT4G36920.1
Brassica rapa FPsc	Bra036016	AT5G44210.1
Brassica rapa FPsc	Bra012140	AT5G67190.1
Brassica rapa FPsc	Bra004315	AT1G68510.1
Brassica rapa FPsc	Bra021433	AT3G02550.1
Brassica rapa FPsc	Bra012164	AT5G67420.1
Brassica rapa FPsc	Bra016980	AT2G40620.1
Brassica rapa FPsc	Bra025733	AT1G19350.1
Brassica rapa FPsc	Bra003772	AT1G75080.1
Brassica rapa FPsc	Bra035060	AT1G78700.1
Brassica rapa FPsc	Bra012891	AT3G50750.1
Brassica rapa FPsc	Bra013359	AT4G18890.1
Brassica rapa FPsc	Bra031180	AT2G21320.1
Brassica rapa FPsc	Bra010718	AT4G38960.1
Brassica rapa FPsc	Bra031715	AT1G10480.1
Brassica rapa FPsc	Bra010975	AT1G24625.1
Brassica rapa FPsc	Bra024704	AT1G26610.1
Brassica rapa FPsc	Bra039750	AT1G66140.1
Brassica rapa FPsc	Bra004200	AT1G67030.1
Brassica rapa FPsc	Bra004312	AT1G68480.1
Brassica rapa FPsc	Bra008445	AT1G80730.1
Brassica rapa FPsc	Bra012039	AT2G26940.1
Brassica rapa FPsc	Bra011970	AT2G28200.1
Brassica rapa FPsc	Bra035678	AT2G28710.1
Brassica rapa FPsc	Bra030981	AT2G37430.1
Brassica rapa FPsc	Bra017158	AT2G37740.1
Brassica rapa FPsc	Bra016900	AT2G41940.1
Brassica rapa FPsc	Bra004692	AT2G42410.1
Brassica rapa FPsc	Bra000372	AT2G45120.1
Brassica rapa FPsc	Bra001318	AT3G09290.1
Brassica rapa FPsc	Bra029843	AT3G10470.1
Brassica rapa FPsc	Bra001752	AT3G19580.1
Brassica rapa FPsc	Bra023759	AT3G23130.1
Brassica rapa FPsc	Bra001904	AT3G23140.1
Brassica rapa FPsc	Bra029985	AT3G49930.1
Brassica rapa FPsc	Bra003148	AT3G53600.1
Brassica rapa FPsc	Bra014861	AT3G53820.1
Brassica rapa FPsc	Bra007378	AT3G58070.1
Brassica rapa FPsc	Bra007545	AT3G60580.1
Brassica rapa FPsc	Bra040741	AT4G16610.1
Brassica rapa FPsc	Bra013257	AT4G17810.1
Brassica rapa FPsc	Bra017706	AT4G35280.1
Brassica rapa FPsc	Bra011628	AT4G35610.1
Brassica rapa FPsc	Bra011631	AT4G35700.1
Brassica rapa FPsc	Bra028914	AT5G01860.1
Brassica rapa FPsc	Bra005766	AT5G03510.1
Brassica rapa FPsc	Bra009464	AT5G04340.1
Brassica rapa FPsc	Bra005803	AT5G04390.1
Brassica rapa FPsc	Bra005840	AT5G05120.1
Brassica rapa FPsc	Bra005874	AT5G06070.1
Brassica rapa FPsc	Bra028724	AT5G06650.1
Brassica rapa FPsc	Bra009000	AT5G10970.1
Brassica rapa FPsc	Bra023444	AT5G14010.1
Brassica rapa FPsc	Bra020486	AT5G25160.1
Brassica rapa FPsc	Bra020571	AT5G27880.1
Brassica rapa FPsc	Bra033666	AT5G43170.1
Brassica rapa FPsc	Bra033683	AT5G43540.1
Brassica rapa FPsc	Bra036156	AT5G48890.1
Brassica rapa FPsc	Bra002836	AT5G56200.1
Brassica rapa FPsc	Bra006815	AT5G57520.1
Brassica rapa FPsc	Bra006692	AT5G59820.1
Brassica rapa FPsc	Bra006691	AT5G59820.1
Brassica rapa FPsc	Bra024448	AT5G67450.1
Brassica rapa FPsc	Bra019006	AT1G53010.1
Brassica rapa FPsc	Bra004666	AT2G42030.1
Brassica rapa FPsc	Bra003314	AT3G58030.1
Brassica rapa FPsc	Bra001802	AT3G20770.1
Brassica rapa FPsc	Bra024354	AT5G65100.1
Brassica rapa FPsc	Bra026818	AT1G14600.1
Brassica rapa FPsc	Bra026618	AT2G02060.1
Brassica rapa FPsc	Bra004973	AT2G40260.1
Brassica rapa FPsc	Bra029503	AT4G04580.1
Brassica rapa FPsc	Bra005124	AT2G38300.1
Brassica rapa FPsc	Bra016497	AT1G19700.1
Brassica rapa FPsc	Bra008562	AT1G34650.1
Brassica rapa FPsc	Bra036636	AT1G62990.1
Brassica rapa FPsc	Bra015845	AT1G75410.1
Brassica rapa FPsc	Bra003535	AT1G79840.1
Brassica rapa FPsc	Bra037245	AT2G17950.1
Brassica rapa FPsc	Bra030200	AT2G22800.1
Brassica rapa FPsc	Bra039212	AT2G23760.1
Brassica rapa FPsc	Bra017277	AT2G35940.1
Brassica rapa FPsc	Bra004874	AT2G44910.1
Brassica rapa FPsc	Bra009132	AT3G11260.1
Brassica rapa FPsc	Bra007530	AT3G60390.1
Brassica rapa FPsc	Bra003439	AT3G61150.1
Brassica rapa FPsc	Bra040094	AT4G16780.1
Brassica rapa FPsc	Bra026255	AT4G17460.1
Brassica rapa FPsc	Bra011403	AT4G32980.1
Brassica rapa FPsc	Bra017666	AT4G34610.1
Brassica rapa FPsc	Bra011786	AT4G37790.1
Brassica rapa FPsc	Bra009618	AT5G02030.1
Brassica rapa FPsc	Bra009219	AT5G06710.1
Brassica rapa FPsc	Bra024948	AT5G47370.1
Brassica rapa FPsc	Bra014054	AT1G46264.1
Brassica rapa FPsc	Bra032752	AT4G13980.1
Brassica rapa FPsc	Bra012571	AT4G18880.1
Brassica rapa FPsc	Bra017595	AT5G45710.1
Brassica rapa FPsc	Bra011021	AT1G26310.1
Brassica rapa FPsc	Bra038326	AT1G69120.1
Brassica rapa FPsc	Bra024792	AT2G03060.2
Brassica rapa FPsc	Bra038511	AT2G22540.1
Brassica rapa FPsc	Bra007324	AT3G57390.1
Brassica rapa FPsc	Bra003279	AT3G57390.2
Brassica rapa FPsc	Bra028730	AT5G06500.1
Brassica rapa FPsc	Bra009055	AT5G10140.1
Brassica rapa FPsc	Bra006214	AT5G13790.1
Brassica rapa FPsc	Bra006549	AT5G20240.1
Brassica rapa FPsc	Bra029469	AT5G48670.1
Brassica rapa FPsc	Bra012337	AT1G22640.1
Brassica rapa FPsc	Bra013055	AT2G16720.1
Brassica rapa FPsc	Bra005177	AT2G37630.1
Brassica rapa FPsc	Bra027423	AT3G13540.1
Brassica rapa FPsc	Bra012910	AT3G50060.1
Brassica rapa FPsc	Bra000680	AT4G09460.1
Brassica rapa FPsc	Bra011576	AT4G34990.1
Brassica rapa FPsc	Bra033572	AT4G38620.1
Brassica rapa FPsc	Bra012149	AT5G67300.1
Brassica rapa FPsc	Bra021856	AT2G33480.1
Brassica rapa FPsc	Bra008849	AT5G13180.1
Brassica rapa FPsc	Bra023376	AT5G12400.1
Brassica rapa FPsc	Bra008605	AT5G16680.1
Brassica rapa FPsc	Bra025863	AT1G20980.1
Brassica rapa FPsc	Bra030040	AT1G27360.1
Brassica rapa FPsc	Bra004285	AT1G68150.1
Brassica rapa FPsc	Bra015289	AT1G04100.1
Brassica rapa FPsc	Bra015297	AT1G04240.1
Brassica rapa FPsc	Bra030560	AT1G04250.1
Brassica rapa FPsc	Bra015326	AT1G04550.2
Brassica rapa FPsc	Bra026166	AT1G15050.1
Brassica rapa FPsc	Bra026755	AT1G15580.1
Brassica rapa FPsc	Bra014303	AT1G51950.1
Brassica rapa FPsc	Bra018993	AT1G52830.1
Brassica rapa FPsc	Bra035185	AT1G80390.1
Brassica rapa FPsc	Bra024898	AT2G01200.2
Brassica rapa FPsc	Bra030219	AT2G22670.1
Brassica rapa FPsc	Bra022934	AT2G33310.1
Brassica rapa FPsc	Bra040476	AT2G46990.1
Brassica rapa FPsc	Bra040398	AT3G04730.1
Brassica rapa FPsc	Bra021117	AT3G15540.1
Brassica rapa FPsc	Bra021184	AT3G16500.1
Brassica rapa FPsc	Bra022224	AT3G17600.1
Brassica rapa FPsc	Bra001899	AT3G23030.1
Brassica rapa FPsc	Bra033886	AT3G23050.1
Brassica rapa FPsc	Bra003484	AT3G62100.1
Brassica rapa FPsc	Bra039855	AT4G14550.1
Brassica rapa FPsc	Bra039732	AT4G14560.1
Brassica rapa FPsc	Bra011045	AT4G28640.1
Brassica rapa FPsc	Bra011082	AT4G29080.1
Brassica rapa FPsc	Bra023958	AT4G32280.1
Brassica rapa FPsc	Bra009867	AT5G25890.1
Brassica rapa FPsc	Bra027504	AT5G43700.1
Brassica rapa FPsc	Bra031850	AT5G65670.1
Brassica rapa FPsc	Bra030986	AT1G17380.1
Brassica rapa FPsc	Bra016056	AT1G72450.1
Brassica rapa FPsc	Bra010794	AT1G30135.1
Brassica rapa FPsc	Bra021923	AT2G34600.1
Brassica rapa FPsc	Bra032601	AT1G02450.1
Brassica rapa FPsc	Bra025169	AT3G25882.1
Brassica rapa FPsc	Bra017343	AT3G25882.1
Brassica rapa FPsc	Bra013416	AT4G19660.1
Brassica rapa FPsc	Bra013952	AT4G26120.1
Brassica rapa FPsc	Bra021949	AT5G45110.1
Brassica rapa FPsc	Bra012139	AT5G67180.1
Brassica rapa FPsc	Bra028584	AT5G10510.2
Brassica rapa FPsc	Bra002159	AT5G18450.1
Brassica rapa FPsc	Bra002510	AT5G60120.1
Brassica rapa FPsc	Bra010048	AT5G62000.1
Brassica rapa FPsc	Bra004076	AT1G67710.1
Brassica rapa FPsc	Bra011626	AT4G35590.1
Brassica rapa FPsc	Bra016686	AT1G14685.1
Brassica rapa FPsc	Bra033315	AT1G02340.1
Brassica rapa FPsc	Bra033368	AT1G03040.1
Brassica rapa FPsc	Bra015480	AT1G06170.1
Brassica rapa FPsc	Bra016377	AT1G22490.1
Brassica rapa FPsc	Bra034338	AT2G27230.1
Brassica rapa FPsc	Bra021710	AT2G31210.1
Brassica rapa FPsc	Bra021711	AT2G31220.1
Brassica rapa FPsc	Bra021715	AT2G31280.1
Brassica rapa FPsc	Bra037742	AT2G43010.2
Brassica rapa FPsc	Bra019509	AT3G47640.1
Brassica rapa FPsc	Bra018117	AT3G47710.1
Brassica rapa FPsc	Bra000970	AT4G00480.1
Brassica rapa FPsc	Bra000872	AT4G02590.1
Brassica rapa FPsc	Bra017745	AT4G36060.1
Brassica rapa FPsc	Bra009385	AT5G09460.1
Brassica rapa FPsc	Bra010633	AT4G38070.1
Brassica rapa FPsc	Bra018250	AT2G31370.1
Brassica rapa FPsc	Bra019436	AT3G44460.1
Brassica rapa FPsc	Bra005914	AT5G06839.3
Brassica rapa FPsc	Bra012475	AT1G25440.1
Brassica rapa FPsc	Bra004035	AT1G68520.1
Brassica rapa FPsc	Bra023858	AT3G21880.1
Brassica rapa FPsc	Bra001801	AT3G20750.1
Brassica rapa FPsc	Bra011673	AT4G36240.1
Brassica rapa FPsc	Bra040322	AT2G45190.1
Brassica rapa FPsc	Bra032661	AT1G02040.1
Brassica rapa FPsc	Bra010981	AT1G25250.1
Brassica rapa FPsc	Bra030450	AT1G51220.1
Brassica rapa FPsc	Bra004300	AT1G68360.1
Brassica rapa FPsc	Bra017432	AT2G01940.1
Brassica rapa FPsc	Bra040518	AT3G01460.1
Brassica rapa FPsc	Bra031239	AT3G20880.1
Brassica rapa FPsc	Bra036098	AT3G50700.1
Brassica rapa FPsc	Bra009257	AT5G07500.1
Brassica rapa FPsc	Bra037151	AT5G66730.1
Brassica rapa FPsc	Bra005605	AT2G32600.1
Brassica rapa FPsc	Bra006585	AT5G20910.1
Brassica rapa FPsc	Bra024924	AT5G47670.1
Brassica rapa FPsc	Bra031651	AT1G08970.1
Brassica rapa FPsc	Bra003334	AT1G56170.1
Brassica rapa FPsc	Bra038724	AT3G12480.1
Brassica rapa FPsc	Bra016734	AT1G13300.1
Brassica rapa FPsc	Bra040662	AT1G49560.1
Brassica rapa FPsc	Bra038360	AT1G68670.1
Brassica rapa FPsc	Bra004397	AT1G69580.1
Brassica rapa FPsc	Bra036482	AT2G20570.1
Brassica rapa FPsc	Bra000270	AT2G42660.1
Brassica rapa FPsc	Bra013277	AT4G18020.1
Brassica rapa FPsc	Bra013278	AT4G18020.1
Brassica rapa FPsc	Bra011720	AT4G37180.1
Brassica rapa FPsc	Bra028717	AT5G06800.1
Brassica rapa FPsc	Bra036015	AT5G44190.1
Brassica rapa FPsc	Bra018860	AT1G50600.1
Brassica rapa FPsc	Bra000375	AT2G45160.1
Brassica rapa FPsc	Bra037319	AT4G00150.1
Brassica rapa FPsc	Bra013973	AT5G17490.1
Brassica rapa FPsc	Bra035688	AT2G28610.1
Brassica rapa FPsc	Bra025497	AT5G41410.1
Brassica rapa FPsc	Bra033725	AT5G44180.1
Brassica rapa FPsc	Bra022687	AT5G53980.1
Brassica rapa FPsc	Bra006657	AT5G60480.1
Brassica rapa FPsc	Bra024382	AT5G65410.1
Brassica rapa FPsc	Bra030735	AT1G08620.1
Brassica rapa FPsc	Bra027644	AT1G63490.1
Brassica rapa FPsc	Bra015911	AT1G74430.1
Brassica rapa FPsc	Bra033078	AT3G29020.2
Brassica rapa FPsc	Bra008523	AT4G00540.2
Brassica rapa FPsc	Bra011749	AT4G37260.1
Brassica rapa FPsc	Bra006694	AT5G59780.3
Brassica rapa FPsc	Bra040181	AT4G17785.1
Brassica rapa FPsc	Bra031060	AT1G19000.1
Brassica rapa FPsc	Bra003969	AT1G70000.1
Brassica rapa FPsc	Bra016164	AT1G71030.1
Brassica rapa FPsc	Bra015890	AT1G74840.1
Brassica rapa FPsc	Bra005230	AT2G36960.3
Brassica rapa FPsc	Bra039443	AT3G05380.2
Brassica rapa FPsc	Bra027170	AT3G16350.1
Brassica rapa FPsc	Bra023610	AT5G17300.1
Brassica rapa FPsc	Bra022127	AT5G47390.1
Brassica rapa FPsc	Bra006853	AT5G56840.1
Brassica rapa FPsc	Bra032095	AT2G24430.1
Brassica rapa FPsc	Bra009379	AT5G09330.1
Brassica rapa FPsc	Bra000307	AT2G43500.1
Brassica rapa FPsc	Bra003382	AT3G59580.1
Brassica rapa FPsc	Bra011600	AT4G35270.1
Brassica rapa FPsc	Bra033561	AT4G38340.1
Brassica rapa FPsc	Bra026359	AT4G27330.1
Brassica rapa FPsc	Bra027290	AT3G14980.1
Brassica rapa FPsc	Bra007836	AT2G24650.1
Brassica rapa FPsc	Bra000563	AT2G24690.1
Brassica rapa FPsc	Bra008266	AT1G76580.1
Brassica rapa FPsc	Bra041037	AT2G47070.1
Brassica rapa FPsc	Bra027478	AT5G43270.1
Brassica rapa FPsc	Bra018280	AT2G31070.1
Brassica rapa FPsc	Bra027284	AT3G15030.1
Brassica rapa FPsc	Bra025244	AT3G27010.1
Brassica rapa FPsc	Bra025881	AT1G21200.1
Brassica rapa FPsc	Bra021860	AT2G33550.1
Brassica rapa FPsc	Bra012486	AT1G25280.1
Brassica rapa FPsc	Bra015624	AT1G47270.2
Brassica rapa FPsc	Bra030942	AT1G53320.1
Brassica rapa FPsc	Bra040803	AT1G76900.1
Brassica rapa FPsc	Bra021446	AT2G47900.3
Brassica rapa FPsc	Bra020754	AT3G06380.1
Brassica rapa FPsc	Bra002179	AT5G18680.1
Brassica rapa FPsc	Bra036315	AT4G01720.1
Brassica rapa FPsc	Bra027598	AT5G45050.1
Brassica rapa FPsc	Bra027690	AT1G64280.1
Brassica rapa FPsc	Bra016938	AT2G41370.1
Brassica rapa FPsc	Bra007306	AT3G57130.1
Brassica rapa FPsc	Bra000910	AT4G01895.1
Brassica rapa FPsc	Bra015008	AT3G24150.1
Brassica rapa FPsc	Bra023956	AT4G32295.1
Brassica rapa FPsc	Bra031346	AT3G22275.1
Brassica rapa FPsc	Bra011069	AT4G28910.1
Brassica rapa FPsc	Bra018351	AT2G29970.1
Brachypodium stacei	Brast06G011400.1	AT4G32010.1
Brachypodium stacei	Brast01G118200.1	AT1G28360.1
Brachypodium stacei	Brast08G076700.1	AT1G28360.1
Brachypodium stacei	Brast04G269800.1	AT1G50640.1
Brachypodium stacei	Brast09G234400.1	AT2G23340.1
Brachypodium stacei	Brast07G046000.1	AT2G23340.1
Brachypodium stacei	Brast08G227000.1	AT2G28550.3
Brachypodium stacei	Brast04G269800.1	AT3G20310.1
Brachypodium stacei	Brast09G234400.1	AT3G50260.1
Brachypodium stacei	Brast07G046000.1	AT3G50260.1
Brachypodium stacei	Brast09G234400.1	AT4G36900.1
Brachypodium stacei	Brast07G046000.1	AT4G36900.1
Brachypodium stacei	Brast09G234500.1	AT4G36920.1
Brachypodium stacei	Brast09G234400.1	AT5G67190.1
Brachypodium stacei	Brast07G046000.1	AT5G67190.1
Brachypodium stacei	Brast10G122100.1	AT1G67100.1
Brachypodium stacei	Brast10G122000.1	AT1G67100.1
Brachypodium stacei	Brast10G122100.1	AT3G02550.1
Brachypodium stacei	Brast10G122000.1	AT3G02550.1
Brachypodium stacei	Brast06G070300.1	AT3G49940.1
Brachypodium stacei	Brast06G070300.1	AT5G67420.1
Brachypodium stacei	Brast06G077600.1	AT1G19350.3
Brachypodium stacei	Brast06G077600.1	AT1G75080.1
Brachypodium stacei	Brast01G347500.1	AT1G78700.1
Brachypodium stacei	Brast07G141700.1	AT1G78700.1
Brachypodium stacei	Brast05G190600.1	AT2G21320.1
Brachypodium stacei	Brast05G190600.1	AT4G38960.3
Brachypodium stacei	Brast09G166100.1	AT1G02030.1
Brachypodium stacei	Brast03G195100.1	AT1G02030.1
Brachypodium stacei	Brast10G035200.1	AT1G24625.1
Brachypodium stacei	Brast02G231300.1	AT1G24625.1
Brachypodium stacei	Brast06G068800.1	AT1G24625.1
Brachypodium stacei	Brast02G112600.1	AT1G66140.1
Brachypodium stacei	Brast01G396800.1	AT1G68480.1
Brachypodium stacei	Brast03G150700.1	AT2G17180.1
Brachypodium stacei	Brast09G002000.1	AT2G28200.1
Brachypodium stacei	Brast01G094700.1	AT2G28710.1
Brachypodium stacei	Brast02G042500.1	AT2G37740.1
Brachypodium stacei	Brast04G037700.1	AT2G41940.1
Brachypodium stacei	Brast03G249200.1	AT2G41940.1
Brachypodium stacei	Brast05G142900.1	AT2G41940.1
Brachypodium stacei	Brast07G068600.1	AT2G41940.1
Brachypodium stacei	Brast09G166100.1	AT2G45120.1
Brachypodium stacei	Brast03G195100.1	AT2G45120.1
Brachypodium stacei	Brast01G045800.1	AT3G09290.1
Brachypodium stacei	Brast05G133200.1	AT3G09290.1
Brachypodium stacei	Brast09G094100.1	AT3G09290.1
Brachypodium stacei	Brast02G317700.1	AT3G19580.1
Brachypodium stacei	Brast02G232100.1	AT3G19580.1
Brachypodium stacei	Brast10G034900.1	AT3G19580.1
Brachypodium stacei	Brast03G065800.1	AT3G23130.1
Brachypodium stacei	Brast08G168600.1	AT3G23140.1
Brachypodium stacei	Brast01G045800.1	AT3G53820.1
Brachypodium stacei	Brast05G133200.1	AT3G53820.1
Brachypodium stacei	Brast09G094100.1	AT3G53820.1
Brachypodium stacei	Brast04G037700.1	AT3G58070.1
Brachypodium stacei	Brast03G249200.1	AT3G58070.1
Brachypodium stacei	Brast05G142900.1	AT3G58070.1
Brachypodium stacei	Brast07G068600.1	AT3G58070.1
Brachypodium stacei	Brast09G166100.1	AT3G60580.1
Brachypodium stacei	Brast03G195100.1	AT3G60580.1
Brachypodium stacei	Brast06G168500.1	AT4G17810.1
Brachypodium stacei	Brast03G150700.1	AT4G35280.1
Brachypodium stacei	Brast02G213200.1	AT5G04340.1
Brachypodium stacei	Brast01G152900.1	AT5G04340.1
Brachypodium stacei	Brast02G042500.1	AT5G06070.1
Brachypodium stacei	Brast02G213200.1	AT5G43170.1
Brachypodium stacei	Brast01G152900.1	AT5G43170.1
Brachypodium stacei	Brast06G230100.1	AT5G43540.1
Brachypodium stacei	Brast06G230000.1	AT5G43540.1
Brachypodium stacei	Brast06G229800.1	AT5G43540.1
Brachypodium stacei	Brast06G229900.1	AT5G43540.1
Brachypodium stacei	Brast02G025700.1	AT5G43540.1
Brachypodium stacei	Brast10G013300.1	AT5G48890.1
Brachypodium stacei	Brast02G319500.1	AT5G56200.1
Brachypodium stacei	Brast09G114300.1	AT5G56200.1
Brachypodium stacei	Brast05G133300.1	AT5G57520.1
Brachypodium stacei	Brast01G094700.1	AT5G59820.1
Brachypodium stacei	Brast02G213200.1	AT5G67450.1
Brachypodium stacei	Brast01G152900.1	AT5G67450.1
Brachypodium stacei	Brast08G089500.1	AT2G42030.1
Brachypodium stacei	Brast01G100200.1	AT2G42030.1
Brachypodium stacei	Brast08G089500.1	AT3G58030.1
Brachypodium stacei	Brast01G100200.1	AT3G58030.1
Brachypodium stacei	Brast05G001100.1	AT2G40260.1
Brachypodium stacei	Brast05G297400.1	AT2G40260.1
Brachypodium stacei	Brast01G139000.1	AT1G79840.2
Brachypodium stacei	Brast02G103800.1	AT2G22800.1
Brachypodium stacei	Brast02G295800.1	AT2G23760.1
Brachypodium stacei	Brast05G018400.1	AT2G35940.1
Brachypodium stacei	Brast01G085600.1	AT3G11260.1
Brachypodium stacei	Brast04G106600.1	AT3G61150.1
Brachypodium stacei	Brast07G146400.1	AT4G32980.1
Brachypodium stacei	Brast10G005700.1	AT4G34610.1
Brachypodium stacei	Brast02G262200.1	AT4G34610.1
Brachypodium stacei	Brast02G295800.1	AT4G36870.1
Brachypodium stacei	Brast02G103800.1	AT4G37790.1
Brachypodium stacei	Brast08G099200.1	AT5G02030.1
Brachypodium stacei	Brast01G089300.1	AT5G02030.1
Brachypodium stacei	Brast03G250100.1	AT5G06710.1
Brachypodium stacei	Brast05G142000.1	AT5G06710.1
Brachypodium stacei	Brast04G195000.1	AT4G13980.1
Brachypodium stacei	Brast01G146300.1	AT4G18880.1
Brachypodium stacei	Brast01G146300.1	AT5G45710.1
Brachypodium stacei	Brast04G027500.1	AT2G22540.1
Brachypodium stacei	Brast07G074900.1	AT2G22540.1
Brachypodium stacei	Brast06G100300.1	AT5G48670.1
Brachypodium stacei	Brast10G100600.1	AT2G23290.1
Brachypodium stacei	Brast01G174200.1	AT3G13540.1
Brachypodium stacei	Brast05G196100.1	AT4G38620.1
Brachypodium stacei	Brast10G100600.1	AT5G67300.1
Brachypodium stacei	Brast03G205800.1	AT5G16680.1
Brachypodium stacei	Brast03G277200.1	AT1G20980.1
Brachypodium stacei	Brast04G033600.1	AT1G68150.1
Brachypodium stacei	Brast04G276000.1	AT4G31800.1
Brachypodium stacei	Brast07G227900.1	AT4G31800.1
Brachypodium stacei	Brast10G025000.1	AT1G04240.1
Brachypodium stacei	Brast02G238900.1	AT1G04240.1
Brachypodium stacei	Brast04G060200.1	AT1G04550.2
Brachypodium stacei	Brast04G245500.1	AT1G51950.1
Brachypodium stacei	Brast04G060200.1	AT2G33310.2
Brachypodium stacei	Brast10G025200.1	AT3G04730.1
Brachypodium stacei	Brast01G151000.1	AT3G16500.1
Brachypodium stacei	Brast08G055100.1	AT3G16500.1
Brachypodium stacei	Brast01G289300.1	AT3G17600.1
Brachypodium stacei	Brast10G025000.1	AT3G23030.1
Brachypodium stacei	Brast02G238900.1	AT3G23030.1
Brachypodium stacei	Brast10G025200.1	AT3G23050.1
Brachypodium stacei	Brast10G025200.1	AT4G14550.1
Brachypodium stacei	Brast10G025000.1	AT4G14560.1
Brachypodium stacei	Brast02G238900.1	AT4G14560.1
Brachypodium stacei	Brast08G168400.1	AT4G29080.1
Brachypodium stacei	Brast01G329500.1	AT4G29080.1
Brachypodium stacei	Brast10G025000.1	AT5G43700.1
Brachypodium stacei	Brast02G238900.1	AT5G43700.1
Brachypodium stacei	Brast06G229500.1	AT1G30135.1
Brachypodium stacei	Brast06G229500.1	AT2G34600.1
Brachypodium stacei	Brast01G133700.1	AT4G19660.1
Brachypodium stacei	Brast01G353100.1	AT4G26120.1
Brachypodium stacei	Brast01G133700.1	AT5G45110.1
Brachypodium stacei	Brast09G182000.1	AT1G01030.1
Brachypodium stacei	Brast04G103000.1	AT1G01030.1
Brachypodium stacei	Brast02G019600.1	AT1G01030.1
Brachypodium stacei	Brast03G092400.1	AT1G14685.3
Brachypodium stacei	Brast03G093300.1	AT1G14685.3
Brachypodium stacei	Brast03G092400.1	AT2G01930.1
Brachypodium stacei	Brast03G093300.1	AT2G01930.1
Brachypodium stacei	Brast06G187200.1	AT1G03040.1
Brachypodium stacei	Brast02G341400.1	AT1G03040.1
Brachypodium stacei	Brast10G030800.1	AT2G14760.3
Brachypodium stacei	Brast02G233800.1	AT2G14760.3
Brachypodium stacei	Brast10G148100.1	AT3G47640.1
Brachypodium stacei	Brast06G178200.1	AT4G00480.2
Brachypodium stacei	Brast06G187200.1	AT4G02590.1
Brachypodium stacei	Brast02G341400.1	AT4G02590.1
Brachypodium stacei	Brast02G268000.1	AT4G38070.1
Brachypodium stacei	Brast07G095900.1	AT1G25440.1
Brachypodium stacei	Brast04G042300.1	AT1G25440.1
Brachypodium stacei	Brast07G095900.1	AT1G68520.1
Brachypodium stacei	Brast04G042300.1	AT1G68520.1
Brachypodium stacei	Brast01G394400.1	AT1G68360.1
Brachypodium stacei	Brast05G143100.1	AT2G01940.3
Brachypodium stacei	Brast03G251100.1	AT2G01940.3
Brachypodium stacei	Brast04G268000.1	AT3G01460.1
Brachypodium stacei	Brast02G079900.1	AT3G50700.1
Brachypodium stacei	Brast02G079900.1	AT5G66730.1
Brachypodium stacei	Brast02G124800.1	AT2G32600.1
Brachypodium stacei	Brast04G048300.1	AT5G47670.1
Brachypodium stacei	Brast04G285900.1	AT1G56170.1
Brachypodium stacei	Brast07G213600.1	AT1G56170.1
Brachypodium stacei	Brast08G074300.1	AT3G12480.1
Brachypodium stacei	Brast04G222000.1	AT1G25550.1
Brachypodium stacei	Brast06G234000.1	AT1G49560.1
Brachypodium stacei	Brast02G318000.1	AT1G49560.1
Brachypodium stacei	Brast04G222000.1	AT1G68670.1
Brachypodium stacei	Brast01G323400.1	AT2G20570.2
Brachypodium stacei	Brast07G100200.1	AT2G20570.2
Brachypodium stacei	Brast04G112900.1	AT2G45160.1
Brachypodium stacei	Brast03G193000.1	AT2G45160.1
Brachypodium stacei	Brast02G005100.1	AT2G45160.1
Brachypodium stacei	Brast04G112900.1	AT3G60630.1
Brachypodium stacei	Brast03G193000.1	AT3G60630.1
Brachypodium stacei	Brast02G005100.1	AT3G60630.1
Brachypodium stacei	Brast04G112900.1	AT4G00150.1
Brachypodium stacei	Brast03G193000.1	AT4G00150.1
Brachypodium stacei	Brast02G005100.1	AT4G00150.1
Brachypodium stacei	Brast01G187900.1	AT5G44180.1
Brachypodium stacei	Brast08G025500.1	AT5G44180.1
Brachypodium stacei	Brast08G005800.1	AT1G08620.1
Brachypodium stacei	Brast07G245100.1	AT1G63490.1
Brachypodium stacei	Brast04G158400.1	AT3G57230.1
Brachypodium stacei	Brast10G040200.1	AT3G46130.1
Brachypodium stacei	Brast10G100600.1	AT4G37260.1
Brachypodium stacei	Brast10G040200.1	AT5G59780.3
Brachypodium stacei	Brast02G113300.1	AT2G36960.3
Brachypodium stacei	Brast01G356300.1	AT3G16350.1
Brachypodium stacei	Brast03G198600.1	AT5G47390.1
Brachypodium stacei	Brast01G225100.1	AT5G56840.1
Brachypodium stacei	Brast05G169900.1	AT2G24430.1
Brachypodium stacei	Brast09G225900.1	AT2G43500.1
Brachypodium stacei	Brast05G065400.1	AT2G43500.1
Brachypodium stacei	Brast09G225900.1	AT3G59580.1
Brachypodium stacei	Brast05G065400.1	AT3G59580.1
Brachypodium stacei	Brast09G084800.1	AT3G14980.1
Brachypodium stacei	Brast03G277200.1	AT1G76580.1
Brachypodium stacei	Brast02G372100.1	AT2G47070.1
Brachypodium stacei	Brast02G372100.1	AT3G60030.1
Brachypodium stacei	Brast01G340600.1	AT3G15030.1
Brachypodium stacei	Brast01G039500.1	AT3G27010.1
Brachypodium stacei	Brast05G260400.1	AT1G21200.1
Brachypodium stacei	Brast08G111500.1	AT1G25280.1
Brachypodium stacei	Brast01G076500.1	AT1G25280.1
Brachypodium stacei	Brast03G055900.1	AT1G25280.1
Brachypodium stacei	Brast01G186200.1	AT1G53320.1
Brachypodium stacei	Brast08G061600.1	AT1G53320.1
Brachypodium stacei	Brast01G353100.1	AT1G64280.1
Brachypodium stacei	Brast01G022600.1	AT2G41370.1
Brachypodium stacei	Brast01G022600.1	AT3G57130.1
Brachypodium stacei	Brast01G281400.1	AT4G28910.2
Brachypodium stacei	Brast05G002400.1	AT2G29970.1
Boechera stricta	Bostr.24513s0191.1	AT2G30470.1
Boechera stricta	Bostr.10689s0100.1	AT4G21550.1
Boechera stricta	Bostr.7867s1055.1	AT4G32010.1
Boechera stricta	Bostr.26675s0388.1	AT1G03800.1
Boechera stricta	Bostr.15697s0156.1	AT1G28360.1
Boechera stricta	Bostr.12302s0138.1	AT1G46768.1
Boechera stricta	Bostr.26675s0113.1	AT1G50640.1
Boechera stricta	Bostr.27895s0153.1	AT2G23340.1
Boechera stricta	Bostr.27991s0069.1	AT2G28550.3
Boechera stricta	Bostr.23794s0149.1	AT2G39250.1
Boechera stricta	Bostr.19424s0625.1	AT3G20310.1
Boechera stricta	Bostr.6864s0220.1	AT3G50260.1
Boechera stricta	Bostr.0697s0115.1	AT3G54990.1
Boechera stricta	Bostr.7867s1581.1	AT4G36900.1
Boechera stricta	Bostr.7867s1579.1	AT4G36920.1
Boechera stricta	Bostr.3148s0037.1	AT5G44210.1
Boechera stricta	Bostr.0568s0141.1	AT5G67190.1
Boechera stricta	Bostr.26959s0198.1	AT1G67100.1
Boechera stricta	Bostr.26959s0040.1	AT1G68510.1
Boechera stricta	Bostr.1460s0172.1	AT3G02550.1
Boechera stricta	Bostr.0568s0168.1	AT5G67420.1
Boechera stricta	Bostr.25219s0275.1	AT1G06850.1
Boechera stricta	Bostr.9345s0072.1	AT2G40620.1
Boechera stricta	Bostr.7867s1634.1	AT4G37730.1
Boechera stricta	Bostr.7128s0539.1	AT1G19350.3
Boechera stricta	Bostr.3288s0155.1	AT1G75080.1
Boechera stricta	Bostr.20129s0304.1	AT1G78700.1
Boechera stricta	Bostr.6864s0174.1	AT3G50750.1
Boechera stricta	Bostr.30275s0366.1	AT4G18890.1
Boechera stricta	Bostr.9227s0001.1	AT2G21320.1
Boechera stricta	Bostr.25542s0079.1	AT4G38960.3
Boechera stricta	Bostr.10273s0408.1	AT1G69570.1
Boechera stricta	Bostr.5325s0123.1	AT1G02030.1
Boechera stricta	Bostr.13671s0437.1	AT1G10480.1
Boechera stricta	Bostr.13671s0107.1	AT1G13400.1
Boechera stricta	Bostr.15697s0019.1	AT1G24625.1
Boechera stricta	Bostr.12659s0337.1	AT1G26610.1
Boechera stricta	Bostr.1040s0072.1	AT1G34790.1
Boechera stricta	Bostr.26959s0307.1	AT1G66140.1
Boechera stricta	Bostr.26959s0208.1	AT1G67030.1
Boechera stricta	Bostr.26959s0045.1	AT1G68480.1
Boechera stricta	Bostr.20129s0438.1	AT1G80730.1
Boechera stricta	Bostr.18351s0178.1	AT2G17180.1
Boechera stricta	Bostr.27991s0108.1	AT2G28200.1
Boechera stricta	Bostr.27991s0045.1	AT2G28710.1
Boechera stricta	Bostr.23794s0343.1	AT2G37430.1
Boechera stricta	Bostr.23794s0302.1	AT2G37740.1
Boechera stricta	Bostr.25993s0539.1	AT2G42410.1
Boechera stricta	Bostr.25993s0262.1	AT2G45120.1
Boechera stricta	Bostr.22252s0138.1	AT3G09290.1
Boechera stricta	Bostr.22252s0013.1	AT3G10470.1
Boechera stricta	Bostr.19424s0704.1	AT3G19580.1
Boechera stricta	Bostr.19424s0332.1	AT3G23130.1
Boechera stricta	Bostr.19424s0331.1	AT3G23140.1
Boechera stricta	Bostr.18473s0333.1	AT3G46090.1
Boechera stricta	Bostr.6864s0249.1	AT3G49930.1
Boechera stricta	Bostr.11793s0034.1	AT3G53600.1
Boechera stricta	Bostr.11793s0010.1	AT3G53820.1
Boechera stricta	Bostr.20903s0058.1	AT3G58070.1
Boechera stricta	Bostr.13158s0058.1	AT3G60580.1
Boechera stricta	Bostr.30275s0117.1	AT4G16610.1
Boechera stricta	Bostr.30275s0246.1	AT4G17810.1
Boechera stricta	Bostr.7867s1389.1	AT4G35280.1
Boechera stricta	Bostr.7867s1421.1	AT4G35610.1
Boechera stricta	Bostr.7867s1430.1	AT4G35700.1
Boechera stricta	Bostr.6251s0154.1	AT5G01860.1
Boechera stricta	Bostr.2128s0103.1	AT5G03510.1
Boechera stricta	Bostr.2128s0015.1	AT5G04340.1
Boechera stricta	Bostr.2128s0009.1	AT5G04390.1
Boechera stricta	Bostr.13129s0453.1	AT5G05120.1
Boechera stricta	Bostr.13129s0367.1	AT5G06070.1
Boechera stricta	Bostr.13129s0308.1	AT5G06650.1
Boechera stricta	Bostr.13175s0007.1	AT5G10970.1
Boechera stricta	Bostr.2902s0137.1	AT5G14010.1
Boechera stricta	Bostr.5763s0007.1	AT5G25160.1
Boechera stricta	Bostr.29827s0107.1	AT5G27880.1
Boechera stricta	Bostr.3148s0159.1	AT5G43170.1
Boechera stricta	Bostr.3148s0115.1	AT5G43540.1
Boechera stricta	Bostr.2392s0065.1	AT5G48890.1
Boechera stricta	Bostr.26833s0643.1	AT5G56200.1
Boechera stricta	Bostr.26833s0506.1	AT5G57520.1
Boechera stricta	Bostr.26833s0254.1	AT5G59820.1
Boechera stricta	Bostr.0568s0171.1	AT5G67450.1
Boechera stricta	Bostr.0124s0090.1	AT1G53010.1
Boechera stricta	Bostr.25993s0575.1	AT2G42030.1
Boechera stricta	Bostr.20903s0055.1	AT3G58030.1
Boechera stricta	Bostr.19424s0573.1	AT3G20770.1
Boechera stricta	Bostr.0568s0282.1	AT5G65100.1
Boechera stricta	Bostr.24340s0004.1	AT1G14600.1
Boechera stricta	Bostr.0556s0031.1	AT2G02060.1
Boechera stricta	Bostr.23794s0032.1	AT2G40260.1
Boechera stricta	Bostr.7199s0005.1	AT4G04580.1
Boechera stricta	Bostr.23794s0245.1	AT2G38300.1
Boechera stricta	Bostr.7128s0570.1	AT1G19700.1
Boechera stricta	Bostr.15697s0165.1	AT1G28420.1
Boechera stricta	Bostr.1040s0017.1	AT1G34650.1
Boechera stricta	Bostr.22157s0023.1	AT1G62990.1
Boechera stricta	Bostr.3288s0193.1	AT1G75410.1
Boechera stricta	Bostr.20129s0530.1	AT1G79840.2
Boechera stricta	Bostr.18351s0261.1	AT2G17950.1
Boechera stricta	Bostr.19427s0048.1	AT2G22800.1
Boechera stricta	Bostr.27895s0119.1	AT2G23760.1
Boechera stricta	Bostr.28794s0018.1	AT2G27220.2
Boechera stricta	Bostr.27991s0131.1	AT2G27990.1
Boechera stricta	Bostr.23794s0877.1	AT2G32370.1
Boechera stricta	Bostr.23794s0501.1	AT2G35940.1
Boechera stricta	Bostr.25993s0282.1	AT2G44910.1
Boechera stricta	Bostr.19424s1059.1	AT3G11260.1
Boechera stricta	Bostr.13158s0030.1	AT3G60390.1
Boechera stricta	Bostr.13158s0105.1	AT3G61150.1
Boechera stricta	Bostr.2983s0029.1	AT4G04890.1
Boechera stricta	Bostr.30275s0139.1	AT4G16780.1
Boechera stricta	Bostr.30275s0201.1	AT4G17460.1
Boechera stricta	Bostr.7867s1149.1	AT4G32980.1
Boechera stricta	Bostr.7867s1322.1	AT4G34610.1
Boechera stricta	Bostr.7867s1543.1	AT4G36870.1
Boechera stricta	Bostr.25542s0240.1	AT4G37790.1
Boechera stricta	Bostr.6251s0069.1	AT5G02030.1
Boechera stricta	Bostr.13129s0302.1	AT5G06710.1
Boechera stricta	Bostr.14419s0034.1	AT5G47370.1
Boechera stricta	Bostr.12302s0136.1	AT1G46264.1
Boechera stricta	Bostr.9017s0008.1	AT4G13980.1
Boechera stricta	Bostr.30275s0365.1	AT4G18880.1
Boechera stricta	Bostr.8819s0096.1	AT5G45710.1
Boechera stricta	Bostr.15697s0422.1	AT1G31140.2
Boechera stricta	Bostr.10273s0459.1	AT1G69120.1
Boechera stricta	Bostr.13083s0004.1	AT2G14210.1
Boechera stricta	Bostr.19427s0024.1	AT2G22540.1
Boechera stricta	Bostr.20505s0007.1	AT3G57390.1
Boechera stricta	Bostr.7867s0261.1	AT4G24540.1
Boechera stricta	Bostr.13129s0321.1	AT5G06500.1
Boechera stricta	Bostr.2902s0113.1	AT5G13790.1
Boechera stricta	Bostr.26527s0175.1	AT5G20240.1
Boechera stricta	Bostr.10199s0104.1	AT5G23260.2
Boechera stricta	Bostr.29827s0158.1	AT5G27960.1
Boechera stricta	Bostr.2392s0039.1	AT5G48670.1
Boechera stricta	Bostr.12659s0116.1	AT1G22640.1
Boechera stricta	Bostr.18351s0132.1	AT2G16720.1
Boechera stricta	Bostr.27895s0157.1	AT2G23290.1
Boechera stricta	Bostr.23794s0314.1	AT2G37630.1
Boechera stricta	Bostr.3640s0147.1	AT3G13540.1
Boechera stricta	Bostr.6864s0236.1	AT3G50060.1
Boechera stricta	Bostr.25463s0384.1	AT4G09460.1
Boechera stricta	Bostr.7867s1358.1	AT4G34990.1
Boechera stricta	Bostr.25542s0045.1	AT4G38620.1
Boechera stricta	Bostr.0568s0154.1	AT5G67300.1
Boechera stricta	Bostr.23794s0753.1	AT2G33480.1
Boechera stricta	Bostr.2902s0053.1	AT5G13180.1
Boechera stricta	Bostr.7867s0187.1	AT4G23860.1
Boechera stricta	Bostr.2902s0010.1	AT5G12400.1
Boechera stricta	Bostr.2618s0005.1	AT5G16680.1
Boechera stricta	Bostr.7128s0689.1	AT1G20980.1
Boechera stricta	Bostr.15697s0062.1	AT1G27360.1
Boechera stricta	Bostr.15697s0063.1	AT1G27370.1
Boechera stricta	Bostr.26959s0083.1	AT1G68150.1
Boechera stricta	Bostr.7867s1032.1	AT4G31800.1
Boechera stricta	Bostr.26675s0345.1	AT1G04100.1
Boechera stricta	Bostr.26675s0332.1	AT1G04240.1
Boechera stricta	Bostr.26675s0330.1	AT1G04250.1
Boechera stricta	Bostr.25219s0520.1	AT1G04550.2
Boechera stricta	Bostr.7128s0121.1	AT1G15050.1
Boechera stricta	Bostr.7128s0172.1	AT1G15580.1
Boechera stricta	Bostr.26675s0006.1	AT1G51950.1
Boechera stricta	Bostr.0124s0077.1	AT1G52830.1
Boechera stricta	Bostr.20129s0476.1	AT1G80390.1
Boechera stricta	Bostr.7903s0051.1	AT2G01200.2
Boechera stricta	Bostr.19427s0037.1	AT2G22670.4
Boechera stricta	Bostr.23794s0773.1	AT2G33310.2
Boechera stricta	Bostr.25993s0067.1	AT2G46990.1
Boechera stricta	Bostr.2570s0225.1	AT3G04730.1
Boechera stricta	Bostr.28625s0141.1	AT3G15540.1
Boechera stricta	Bostr.28625s0038.1	AT3G16500.1
Boechera stricta	Bostr.19424s0910.1	AT3G17600.1
Boechera stricta	Bostr.19424s0351.1	AT3G23030.1
Boechera stricta	Bostr.19424s0349.1	AT3G23050.1
Boechera stricta	Bostr.13158s0215.1	AT3G62100.1
Boechera stricta	Bostr.0597s0067.1	AT4G14550.1
Boechera stricta	Bostr.0597s0068.1	AT4G14560.1
Boechera stricta	Bostr.7867s0706.1	AT4G28640.2
Boechera stricta	Bostr.7867s0752.1	AT4G29080.1
Boechera stricta	Bostr.7867s1079.1	AT4G32280.1
Boechera stricta	Bostr.29827s0232.1	AT5G25890.1
Boechera stricta	Bostr.3148s0101.1	AT5G43700.1
Boechera stricta	Bostr.0568s0221.1	AT5G65670.1
Boechera stricta	Bostr.7128s0349.1	AT1G17380.1
Boechera stricta	Bostr.10273s0106.1	AT1G72450.1
Boechera stricta	Bostr.15697s0312.1	AT1G30135.1
Boechera stricta	Bostr.23794s0647.1	AT2G34600.1
Boechera stricta	Bostr.4824s0017.1	AT1G02450.1
Boechera stricta	Bostr.25219s0002.1	AT1G09415.1
Boechera stricta	Bostr.0556s0263.1	AT3G25882.1
Boechera stricta	Bostr.7867s0431.1	AT4G26120.1
Boechera stricta	Bostr.5342s0021.1	AT5G45110.1
Boechera stricta	Bostr.5325s0023.1	AT1G01030.1
Boechera stricta	Bostr.27895s0015.1	AT4G00260.1
Boechera stricta	Bostr.8705s0004.1	AT4G00260.1
Boechera stricta	Bostr.0568s0140.1	AT5G67180.1
Boechera stricta	Bostr.10273s0093.1	AT1G72570.1
Boechera stricta	Bostr.20129s0456.1	AT1G80580.1
Boechera stricta	Bostr.13175s0048.1	AT5G10510.3
Boechera stricta	Bostr.26833s0222.1	AT5G60120.2
Boechera stricta	Bostr.26833s0038.1	AT5G62000.1
Boechera stricta	Bostr.18351s0201.1	AT2G17410.1
Boechera stricta	Bostr.26959s0139.1	AT1G67710.1
Boechera stricta	Bostr.7867s1419.1	AT4G35590.1
Boechera stricta	Bostr.0124s0194.1	AT1G14685.3
Boechera stricta	Bostr.0556s0021.1	AT2G01930.1
Boechera stricta	Bostr.4824s0004.1	AT1G02340.1
Boechera stricta	Bostr.25219s0340.1	AT1G06170.1
Boechera stricta	Bostr.12659s0103.1	AT1G22490.1
Boechera stricta	Bostr.10273s0131.1	AT1G72210.1
Boechera stricta	Bostr.2199s0029.1	AT2G14760.3
Boechera stricta	Bostr.28794s0020.1	AT2G27230.1
Boechera stricta	Bostr.24513s0104.1	AT2G31210.1
Boechera stricta	Bostr.24513s0102.1	AT2G31220.1
Boechera stricta	Bostr.24513s0093.1	AT2G31280.3
Boechera stricta	Bostr.25993s0478.1	AT2G43010.1
Boechera stricta	Bostr.18473s0186.1	AT3G47710.1
Boechera stricta	Bostr.10064s0058.1	AT4G00480.2
Boechera stricta	Bostr.2983s0202.1	AT4G02590.1
Boechera stricta	Bostr.7867s1468.1	AT4G36060.1
Boechera stricta	Bostr.13129s0048.1	AT5G09460.1
Boechera stricta	Bostr.0568s0367.1	AT5G64340.1
Boechera stricta	Bostr.24513s0082.1	AT2G31370.3
Boechera stricta	Bostr.0556s0737.1	AT3G44460.1
Boechera stricta	Bostr.13129s0288.1	AT5G06839.3
Boechera stricta	Bostr.12659s0412.1	AT1G25440.1
Boechera stricta	Bostr.26959s0039.1	AT1G68520.1
Boechera stricta	Bostr.3288s0031.1	AT1G73870.1
Boechera stricta	Bostr.19424s0458.1	AT3G21880.1
Boechera stricta	Bostr.26833s0826.1	AT5G54470.1
Boechera stricta	Bostr.15697s0151.1	AT1G28310.2
Boechera stricta	Bostr.19424s0575.1	AT3G20750.1
Boechera stricta	Bostr.7867s1489.1	AT4G36240.1
Boechera stricta	Bostr.25993s0255.1	AT2G45190.1
Boechera stricta	Bostr.5325s0124.1	AT1G02040.1
Boechera stricta	Bostr.15697s0010.1	AT1G25250.1
Boechera stricta	Bostr.26675s0068.1	AT1G51220.1
Boechera stricta	Bostr.26959s0058.1	AT1G68360.1
Boechera stricta	Bostr.0556s0022.1	AT2G01940.3
Boechera stricta	Bostr.1460s0067.1	AT3G01460.1
Boechera stricta	Bostr.19424s0561.1	AT3G20880.1
Boechera stricta	Bostr.6864s0177.1	AT3G50700.1
Boechera stricta	Bostr.13129s0211.1	AT5G07500.1
Boechera stricta	Bostr.0568s0090.1	AT5G66730.1
Boechera stricta	Bostr.23794s0853.1	AT2G32600.1
Boechera stricta	Bostr.26527s0119.1	AT5G20910.1
Boechera stricta	Bostr.14419s0060.1	AT5G47670.1
Boechera stricta	Bostr.25219s0051.1	AT1G08970.4
Boechera stricta	Bostr.13404s0057.1	AT1G54830.2
Boechera stricta	Bostr.6758s0074.1	AT1G56170.1
Boechera stricta	Bostr.3640s0020.1	AT3G12480.1
Boechera stricta	Bostr.13671s0116.1	AT1G13300.1
Boechera stricta	Bostr.12659s0399.1	AT1G25550.1
Boechera stricta	Bostr.26675s0216.1	AT1G49560.1
Boechera stricta	Bostr.26959s0022.1	AT1G68670.1
Boechera stricta	Bostr.10273s0407.1	AT1G69580.2
Boechera stricta	Bostr.7903s0106.1	AT2G20570.2
Boechera stricta	Bostr.25993s0515.1	AT2G42660.1
Boechera stricta	Bostr.30275s0270.1	AT4G18020.1
Boechera stricta	Bostr.7867s1551.1	AT4G37180.2
Boechera stricta	Bostr.13129s0292.1	AT5G06800.1
Boechera stricta	Bostr.3148s0040.1	AT5G44190.1
Boechera stricta	Bostr.25993s0258.1	AT2G45160.1
Boechera stricta	Bostr.13158s0062.1	AT3G60630.1
Boechera stricta	Bostr.14547s0023.1	AT4G00150.1
Boechera stricta	Bostr.26527s0463.1	AT5G17490.1
Boechera stricta	Bostr.27991s0061.1	AT2G28610.1
Boechera stricta	Bostr.7200s0155.1	AT5G41410.1
Boechera stricta	Bostr.0568s0247.1	AT5G65410.1
Boechera stricta	Bostr.25219s0082.1	AT1G08620.1
Boechera stricta	Bostr.9600s0015.1	AT1G63490.1
Boechera stricta	Bostr.22252s0267.1	AT3G07610.3
Boechera stricta	Bostr.20505s0022.1	AT3G57230.1
Boechera stricta	Bostr.29827s0158.1	AT5G26650.1
Boechera stricta	Bostr.3288s0088.1	AT1G74430.1
Boechera stricta	Bostr.0556s0551.1	AT3G29020.2
Boechera stricta	Bostr.18473s0331.1	AT3G46130.1
Boechera stricta	Bostr.10064s0051.1	AT4G00540.1
Boechera stricta	Bostr.7867s1585.1	AT4G37260.1
Boechera stricta	Bostr.26833s0259.1	AT5G59780.3
Boechera stricta	Bostr.30275s0243.1	AT4G17785.1
Boechera stricta	Bostr.7128s0505.1	AT1G19000.1
Boechera stricta	Bostr.10273s0244.1	AT1G71030.1
Boechera stricta	Bostr.3288s0130.1	AT1G74840.1
Boechera stricta	Bostr.23794s0397.1	AT2G36960.3
Boechera stricta	Bostr.2570s0145.1	AT3G05380.2
Boechera stricta	Bostr.28625s0055.1	AT3G16350.1
Boechera stricta	Bostr.2618s0066.1	AT5G17300.1
Boechera stricta	Bostr.14419s0032.1	AT5G47390.1
Boechera stricta	Bostr.26833s0577.1	AT5G56840.1
Boechera stricta	Bostr.26959s0323.1	AT1G65910.1
Boechera stricta	Bostr.27895s0039.1	AT2G24430.1
Boechera stricta	Bostr.22252s0010.1	AT3G10500.1
Boechera stricta	Bostr.13129s0062.1	AT5G09330.1
Boechera stricta	Bostr.25993s0430.1	AT2G43500.1
Boechera stricta	Bostr.20903s0181.1	AT3G59580.1
Boechera stricta	Bostr.7867s1388.1	AT4G35270.1
Boechera stricta	Bostr.25542s0020.1	AT4G38340.1
Boechera stricta	Bostr.7867s0553.1	AT4G27330.1
Boechera stricta	Bostr.28625s0209.1	AT3G14980.1
Boechera stricta	Bostr.0597s0122.1	AT4G14920.1
Boechera stricta	Bostr.28243s0022.1	AT5G58610.1
Boechera stricta	Bostr.27895s0010.1	AT2G24690.1
[truncated: 19,923 more rows]

## Sheet: Table S6
Table S6. List of predicted EAR motif-containing proteins in different plant species.
Species	Gene ID	Protein ID	Gene Family	Class	EAR Pattern	Position in Proteins	Protein Size	Location in proteins	Best Hit	Description
Aquilegia coerulea	Aquca_133_00023	Aquca_133_00023.1	HB	TF	LDLGL LTLGL	N-terminal N-terminal	279	13 59	AT4G37790.1	Homeobox-leucine zipper protein family
Aquilegia coerulea	Aquca_112_00008	Aquca_112_00008.1			LTLIL	C-terminal	1375	1302	AT4G19050.1	NB-ARC domain-containing disease resistance protein
Aquilegia coerulea	Aquca_105_00005	Aquca_105_00005.1	bHLH	TF	LHLNL LQLDL	Middle C-terminal	529	243 475	AT2G31210.1	basic helix-loop-helix (bHLH) DNA-binding superfamily protein
Aquilegia coerulea	Aquca_091_00087	Aquca_091_00087.1	HB	TF	LDLDL	Middle	713	197	AT1G73360.1	homeodomain GLABROUS 11
Aquilegia coerulea	Aquca_074_00059	Aquca_074_00059.1	C2H2	TF	DLNALP LELDL LTLDL	C-terminal N-terminal C-terminal	372	337 18 279	AT3G60580.1	C2H2-like zinc finger protein
Aquilegia coerulea	Aquca_083_00054	Aquca_083_00054.1	MYB	TF	LCLSL RDLNRP	Middle Middle	350	218 150	AT4G37260.1	myb domain protein 73
Aquilegia coerulea	Aquca_067_00037	Aquca_067_00037.1	HB	TF	LGLSL LQLNL	N-terminal N-terminal	314	10 42	AT4G16780.1	homeobox protein 2
Aquilegia coerulea	Aquca_068_00070	Aquca_068_00070.1	C2H2	TF	LNLEL LSLKL LDLNIP	N-terminal C-terminal N-terminal	172	20 169 11	AT5G57520.1	zinc finger protein 2
Aquilegia coerulea	Aquca_066_00001	Aquca_066_00001.1	G2-like	TF	LDLQL LSLSL	N-terminal C-terminal	289	27 261	AT2G40260.1	Homeodomain-like superfamily protein
Aquilegia coerulea	Aquca_058_00063	Aquca_058_00063.1	bZIP	TF	LKLRL	Middle	496	318	AT1G06070.1	Basic-leucine zipper (bZIP) transcription factor family protein
Aquilegia coerulea	Aquca_064_00011	Aquca_064_00011.1	AUX/IAA	TR	LQLGL	N-terminal	234	5	AT4G28640.2	indole-3-acetic acid inducible 11
Aquilegia coerulea	Aquca_054_00147	Aquca_054_00147.1	NF-YC	TF	LELTL	Middle	280	146	AT1G08970.1	nuclear factor Y, subunit C9
Aquilegia coerulea	Aquca_055_00020	Aquca_055_00020.1			LQLLL	N-terminal	1462	75	AT4G19050.1	NB-ARC domain-containing disease resistance protein
Aquilegia coerulea	Aquca_049_00076	Aquca_049_00076.4	AUX/IAA	TR	LRLGL	N-terminal	161	17	AT4G14550.1	indole-3-acetic acid inducible 14
Aquilegia coerulea	Aquca_051_00026	Aquca_051_00026.1	G2-like	TF	LPLPL	C-terminal	420	388	AT2G20570.1	GBF's pro-rich region-interacting factor 1
Aquilegia coerulea	Aquca_049_00076	Aquca_049_00076.2	AUX/IAA	TR	LRLGL	N-terminal	237	17	AT4G14550.1	indole-3-acetic acid inducible 14
Aquilegia coerulea	Aquca_049_00076	Aquca_049_00076.3	AUX/IAA	TR	LRLGL	N-terminal	226	17	AT4G14550.1	indole-3-acetic acid inducible 14
Aquilegia coerulea	Aquca_049_00076	Aquca_049_00076.1	AUX/IAA	TR	LRLGL	N-terminal	251	17	AT4G14550.1	indole-3-acetic acid inducible 14
Aquilegia coerulea	Aquca_045_00222	Aquca_045_00222.2	bZIP	TF	LKLRL	Middle	352	256	AT2G40620.1	Basic-leucine zipper (bZIP) transcription factor family protein
Aquilegia coerulea	Aquca_049_00075	Aquca_049_00075.1	AUX/IAA	TR	LRLGL	N-terminal	197	18	AT1G04240.1	AUX/IAA transcriptional regulator family protein
Aquilegia coerulea	Aquca_045_00222	Aquca_045_00222.1	bZIP	TF	LKLRL	Middle	389	256	AT2G40620.1	Basic-leucine zipper (bZIP) transcription factor family protein
Aquilegia coerulea	Aquca_045_00208	Aquca_045_00208.1	B3	TF	DLNFHP LELKL	C-terminal Middle	936	817 542	AT4G32010.1	HSI2-like 1
Aquilegia coerulea	Aquca_045_00169	Aquca_045_00169.1	MYB	TF	LSLSL	Middle	278	168	AT5G67300.1	myb domain protein r1
Aquilegia coerulea	Aquca_042_00149	Aquca_042_00149.1	C2H2	TF	LALCL FDLNLP	N-terminal C-terminal	246	61 203	AT1G27730.1	salt tolerance zinc finger
Aquilegia coerulea	Aquca_044_00072	Aquca_044_00072.1	G2-like	TF	LPLPL	C-terminal	552	521	AT4G18020.1	CheY-like two-component responsive regulator family protein
Aquilegia coerulea	Aquca_041_00158	Aquca_041_00158.1	C2C2-GATA	TF	DLNQKP	N-terminal	117	6	AT5G26930.1	GATA transcription factor 23
Aquilegia coerulea	Aquca_042_00143	Aquca_042_00143.1	LOB	TF	LDLSL	Middle	232	168	AT4G37540.1	LOB domain-containing protein 39
Aquilegia coerulea	Aquca_041_00037	Aquca_041_00037.1			LDLHL	C-terminal	295	285	AT1G68360.1	C2H2 and C2HC zinc fingers superfamily protein
Aquilegia coerulea	Aquca_041_00155	Aquca_041_00155.1	PHD	TR	LGLSL	Middle	819	266	AT5G58610.1	PHD finger transcription factor, putative
Aquilegia coerulea	Aquca_039_00029	Aquca_039_00029.1	HSF	TF	LLLDL	Middle	450	143	AT4G18880.1	heat shock transcription factor A4A
Aquilegia coerulea	Aquca_038_00192	Aquca_038_00192.1	TRAF	TR	LSLNL LDLGL	N-terminal Middle	589	44 314	AT1G64280.1	regulatory protein (NPR1)
Aquilegia coerulea	Aquca_039_00027	Aquca_039_00027.1	BES1	TF	LELTL	C-terminal	329	320	AT1G78700.1	BES1/BZR1 homolog 4
Aquilegia coerulea	Aquca_038_00103	Aquca_038_00103.1	HB	TF	LSLSL LTLGL	N-terminal C-terminal	638	153 572	AT5G41410.1	POX (plant homeobox) family protein
Aquilegia coerulea	Aquca_038_00045	Aquca_038_00045.1	ARID	TR	LMLAL LELAL	Middle C-terminal	1853	685 1607	AT1G63490.1	transcription factor jumonji (jmjC) domain-containing protein
Aquilegia coerulea	Aquca_037_00291	Aquca_037_00291.1	B3	TF	LQLRL	C-terminal	426	397	AT2G46870.1	AP2/B3-like transcriptional factor family protein
Aquilegia coerulea	Aquca_036_00073	Aquca_036_00073.1	ERF	TF	LSLDLNDLP IDLNQPP	Middle C-terminal	190	101 179	AT1G28360.1	ERF domain protein 12
Aquilegia coerulea	Aquca_037_00214	Aquca_037_00214.1	PHD	TR	LALSL LHLGL	N-terminal Middle	1342	282 348	AT4G10930.1
Aquilegia coerulea	Aquca_036_00048	Aquca_036_00048.1			LNLYL	N-terminal	633	14	AT3G58030.1	RING/U-box superfamily protein
Aquilegia coerulea	Aquca_036_00070	Aquca_036_00070.1	ERF	TF	FDLNFPP LDLDL	C-terminal Middle	275	265 144	AT5G44210.1	erf domain protein 9
Aquilegia coerulea	Aquca_035_00214	Aquca_035_00214.1	GRAS	TF	LPLLL	C-terminal	708	565	AT4G00150.1	GRAS family transcription factor
Aquilegia coerulea	Aquca_035_00213	Aquca_035_00213.1	GRAS	TF	LQLLL LELNL LSLPL	Middle C-terminal C-terminal	696	446 552 613	AT4G00150.1	GRAS family transcription factor
Aquilegia coerulea	Aquca_035_00187	Aquca_035_00187.1	C2H2	TF	LDLNLP	C-terminal	482	366	AT1G02040.1	C2H2-type zinc finger family protein
Aquilegia coerulea	Aquca_034_00408	Aquca_034_00408.1	C2H2	TF	LELRL	C-terminal	181	174	AT3G09290.1	telomerase activator1
Aquilegia coerulea	Aquca_034_00409	Aquca_034_00409.1	C2H2	TF	LDLEL	C-terminal	206	198	AT3G23130.1	C2H2 and C2HC zinc fingers superfamily protein
Aquilegia coerulea	Aquca_034_00348	Aquca_034_00348.1	Jumonji	TR	LDLGL	Middle	1348	671	AT1G08620.1	Transcription factor jumonji (jmj) family protein / zinc finger (C5HC2 type) family protein
Aquilegia coerulea	Aquca_034_00217	Aquca_034_00217.1			LDLSL	C-terminal	218	213	AT1G80730.1	zinc-finger protein 1
Aquilegia coerulea	Aquca_034_00256	Aquca_034_00256.1	AUX/IAA	TR	LDLGL	N-terminal	361	57	AT2G33310.2	auxin-induced protein 13
Aquilegia coerulea	Aquca_033_00041	Aquca_033_00041.1	ERF	TF	DLNQLP	C-terminal	160	151	AT3G15210.1	ethylene responsive element binding factor 4
Aquilegia coerulea	Aquca_034_00075	Aquca_034_00075.1	HSF	TF	LRLEL LNLTL	Middle Middle	482	255 349	AT4G13980.1	winged-helix DNA-binding transcription factor family protein
Aquilegia coerulea	Aquca_030_00120	Aquca_030_00120.2	HB	TF	LSLSL LTLGL	Middle C-terminal	786	291 754	AT2G27990.1	BEL1-like homeodomain 8
Aquilegia coerulea	Aquca_030_00021	Aquca_030_00021.1	C2H2	TF	LALDLNLP	C-terminal	310	271	AT5G04390.1	C2H2-type zinc finger family protein
Aquilegia coerulea	Aquca_030_00120	Aquca_030_00120.1	HB	TF	LSLSL LTLGL	Middle C-terminal	789	291 757	AT2G27990.1	BEL1-like homeodomain 8
Aquilegia coerulea	Aquca_028_00088	Aquca_028_00088.1			LNLDL LNLLL	Middle C-terminal	1752	813 1746	AT4G19050.1	NB-ARC domain-containing disease resistance protein
Aquilegia coerulea	Aquca_027_00311	Aquca_027_00311.1	ERF	TF	FDLNFPP	C-terminal	243	220	AT1G50640.1	ethylene responsive element binding factor 3
Aquilegia coerulea	Aquca_028_00083	Aquca_028_00083.1			LYLYL LYLDL LQLNL	N-terminal Middle C-terminal	1478	332 399 1165	AT4G19050.1	NB-ARC domain-containing disease resistance protein
Aquilegia coerulea	Aquca_027_00274	Aquca_027_00274.1	C2H2	TF	LCLDLNLAP	C-terminal	173	140	AT5G59820.1	C2H2-type zinc finger family protein
Aquilegia coerulea	Aquca_027_00133	Aquca_027_00133.5	ERF	TF	LDLSL LDLNL	Middle Middle	556	171 394	AT2G28550.1	related to AP2.7
Aquilegia coerulea	Aquca_027_00133	Aquca_027_00133.6	ERF	TF	LDLSL LDLNL	Middle Middle	552	171 390	AT2G28550.1	related to AP2.7
Aquilegia coerulea	Aquca_027_00133	Aquca_027_00133.3	AP2	TF	LDLSL LDLNL	Middle Middle	567	171 405	AT2G28550.3	related to AP2.7
Aquilegia coerulea	Aquca_027_00133	Aquca_027_00133.4	AP2	TF	LDLSL LDLNL	Middle Middle	566	171 405	AT2G28550.3	related to AP2.7
Aquilegia coerulea	Aquca_027_00133	Aquca_027_00133.1	AP2	TF	LDLSL LDLNL	Middle Middle	571	171 409	AT2G28550.3	related to AP2.7
Aquilegia coerulea	Aquca_027_00133	Aquca_027_00133.2	AP2	TF	LDLSL LDLNL	Middle Middle	570	171 409	AT2G28550.3	related to AP2.7
Aquilegia coerulea	Aquca_026_00307	Aquca_026_00307.1			DLNNLP	Middle	424	121	AT1G68480.1	C2H2 and C2HC zinc fingers superfamily protein
Aquilegia coerulea	Aquca_026_00394	Aquca_026_00394.1	C2H2	TF	LDLEL	C-terminal	258	241	AT4G17810.1	C2H2 and C2HC zinc fingers superfamily protein
Aquilegia coerulea	Aquca_026_00398	Aquca_026_00398.1			LELAL LSLSL	C-terminal C-terminal	1596	1507 1555	AT5G16680.1	RING/FYVE/PHD zinc finger superfamily protein
Aquilegia coerulea	Aquca_026_00236	Aquca_026_00236.1	G2-like	TF	LPLCL LTLSL	N-terminal C-terminal	395	44 333	AT1G25550.1	myb-like transcription factor family protein
Aquilegia coerulea	Aquca_026_00293	Aquca_026_00293.1	LOB	TF	LELTL	C-terminal	291	250	AT3G02550.1	LOB domain-containing protein 41
Aquilegia coerulea	Aquca_026_00180	Aquca_026_00180.1	RWP-RK	TF	LPLAL	Middle	919	331	AT3G59580.1	Plant regulator RWP-RK family protein
Aquilegia coerulea	Aquca_025_00245	Aquca_025_00245.3	IWS1	TR	IDLNNGP DLNAGP LDLDL	C-terminal C-terminal C-terminal	1424	1155 1355 1105	AT3G48060.1	BAH domain ;TFIIS helical bundle-like domain
Aquilegia coerulea	Aquca_025_00245	Aquca_025_00245.2	IWS1	TR	DLNNGP DLNAGP LDLDL IDLNEP	C-terminal C-terminal C-terminal Middle	1465	1196 1396 1146 1095	AT3G48050.1	BAH domain ;TFIIS helical bundle-like domain
Aquilegia coerulea	Aquca_023_00139	Aquca_023_00139.1	TUB	TF	LFLCL	Middle	426	141	AT1G25280.1	tubby like protein 10
Aquilegia coerulea	Aquca_025_00245	Aquca_025_00245.1	IWS1	TR	DLNNGP DLNAGP LDLDL IDLNEP	C-terminal C-terminal C-terminal C-terminal	1637	1368 1568 1318 1267	AT3G48050.1	BAH domain ;TFIIS helical bundle-like domain
Aquilegia coerulea	Aquca_023_00131	Aquca_023_00131.1	Trihelix	TF	LQLAL	Middle	449	265	AT1G21200.1	sequence-specific DNA binding transcription factors
Aquilegia coerulea	Aquca_023_00109	Aquca_023_00109.1	bZIP	TF	LKLRL	Middle	354	259	AT1G43700.1	VIRE2-interacting protein 1
Aquilegia coerulea	Aquca_023_00066	Aquca_023_00066.1	WRKY	TF	LGLSL	Middle	493	176	AT1G68150.1	WRKY DNA-binding protein 9
Aquilegia coerulea	Aquca_022_00220	Aquca_022_00220.1	Tify	TF	LDLCL	N-terminal	139	18	AT1G30135.1	jasmonate-zim-domain protein 8
Aquilegia coerulea	Aquca_022_00241	Aquca_022_00241.1	MIKC	TF	LVLSL	N-terminal	277	17	AT5G23260.2	K-box region and MADS-box transcription factor family protein
Aquilegia coerulea	Aquca_021_00203	Aquca_021_00203.1	TUB	TF	LYLGL	Middle	389	144	AT1G53320.1	tubby like protein 7
Aquilegia coerulea	Aquca_021_00127	Aquca_021_00127.1	BES1	TF	LELTL	C-terminal	367	358	AT1G78700.1	BES1/BZR1 homolog 4
Aquilegia coerulea	Aquca_021_00091	Aquca_021_00091.1	TCP	TF	LELGL	C-terminal	324	263	AT3G27010.1	TEOSINTE BRANCHED 1, cycloidea, PCF (TCP)-domain family protein 20
Aquilegia coerulea	Aquca_020_00550	Aquca_020_00550.1	Trihelix	TF	LTLAL	N-terminal	360	45	AT3G14180.1	sequence-specific DNA binding transcription factors
Aquilegia coerulea	Aquca_020_00445	Aquca_020_00445.1	TRAF	TR	DLNESP LDLGL	C-terminal Middle	588	474 313	AT1G64280.1	regulatory protein (NPR1)
Aquilegia coerulea	Aquca_019_00189	Aquca_019_00189.1	C2H2	TF	LSLDLNLP	C-terminal	328	290	AT5G04390.1	C2H2-type zinc finger family protein
Aquilegia coerulea	Aquca_019_00185	Aquca_019_00185.1			LCLTL	N-terminal	360	58	AT2G32600.1	hydroxyproline-rich glycoprotein family protein
Aquilegia coerulea	Aquca_018_00116	Aquca_018_00116.1	NAC	TF	LNLNL	C-terminal	319	244	AT2G24430.1	NAC domain containing protein 38
Aquilegia coerulea	Aquca_017_00743	Aquca_017_00743.1	Jumonji	TR	LDLGL	Middle	1232	677	AT1G08620.1	Transcription factor jumonji (jmj) family protein / zinc finger (C5HC2 type) family protein
Aquilegia coerulea	Aquca_017_00628	Aquca_017_00628.1	ERF	TF	FDLNLPP	C-terminal	196	188	AT3G20310.1	ethylene response factor 7
Aquilegia coerulea	Aquca_017_00675	Aquca_017_00675.1	C2H2	TF	LELRL	C-terminal	171	164	AT3G09290.1	telomerase activator1
Aquilegia coerulea	Aquca_017_00601	Aquca_017_00601.3	AUX/IAA	TR	LCLGL LKLNL	N-terminal Middle	191	29 63	AT4G14550.1	indole-3-acetic acid inducible 14
Aquilegia coerulea	Aquca_017_00601	Aquca_017_00601.2	AUX/IAA	TR	LCLGL LKLNL	N-terminal Middle	222	29 63	AT4G14550.1	indole-3-acetic acid inducible 14
Aquilegia coerulea	Aquca_017_00600	Aquca_017_00600.1	AUX/IAA	TR	LNLRL	N-terminal	203	13	AT1G04240.1	AUX/IAA transcriptional regulator family protein
Aquilegia coerulea	Aquca_017_00601	Aquca_017_00601.1	AUX/IAA	TR	LCLGL LKLNL	N-terminal N-terminal	254	29 63	AT4G14550.1	indole-3-acetic acid inducible 14
Aquilegia coerulea	Aquca_017_00420	Aquca_017_00420.1	NF-YC	TF	LELTL	Middle	269	146	AT1G08970.1	nuclear factor Y, subunit C9
Aquilegia coerulea	Aquca_017_00590	Aquca_017_00590.1	bHLH	TF	LGLSL	N-terminal	383	86	AT1G03040.2	basic helix-loop-helix (bHLH) DNA-binding superfamily protein
Aquilegia coerulea	Aquca_017_00309	Aquca_017_00309.1	TUB	TF	LYLGL	Middle	409	144	AT2G47900.1	tubby like protein 3
Aquilegia coerulea	Aquca_017_00097	Aquca_017_00097.1	HB	TF	LDLGL LTLGL	N-terminal N-terminal	276	17 65	AT4G37790.1	Homeobox-leucine zipper protein family
Aquilegia coerulea	Aquca_017_00066	Aquca_017_00066.1	bHLH	TF	LGLDL	C-terminal	372	363	AT4G33880.1	ROOT HAIR DEFECTIVE 6-LIKE 2
Aquilegia coerulea	Aquca_017_00038	Aquca_017_00038.1	C2H2	TF	FDLNLP	C-terminal	297	260	AT1G27730.1	salt tolerance zinc finger
Aquilegia coerulea	Aquca_016_00162	Aquca_016_00162.1			LQLDL LDLSL	N-terminal C-terminal	294	63 289	AT5G10970.1	C2H2 and C2HC zinc fingers superfamily protein
Aquilegia coerulea	Aquca_015_00379	Aquca_015_00379.1	C2H2	TF	LDLNLP LGLDL	C-terminal C-terminal	432	404 425	AT4G35280.1	C2H2-like zinc finger protein
Aquilegia coerulea	Aquca_015_00350	Aquca_015_00350.1	RWP-RK	TF	DLNCLP	Middle	328	163	AT4G35590.1	RWP-RK domain-containing protein
Aquilegia coerulea	Aquca_015_00177	Aquca_015_00177.1	MIKC	TF	LELQL LRLGL	Middle C-terminal	272	86 267	AT2G22540.1	K-box region and MADS-box transcription factor family protein
Aquilegia coerulea	Aquca_015_00089	Aquca_015_00089.1	MYB	TF	LDLNL	C-terminal	217	211	AT1G66370.1	myb domain protein 113
Aquilegia coerulea	Aquca_015_00088	Aquca_015_00088.1	MYB	TF	LDLNL	C-terminal	221	213	AT1G66370.1	myb domain protein 113
Aquilegia coerulea	Aquca_015_00048	Aquca_015_00048.1	HSF	TF	LGLNL	C-terminal	347	337	AT1G46264.1	heat shock transcription factor B4
Aquilegia coerulea	Aquca_014_00934	Aquca_014_00934.1	NF-YC	TF	LELFL	N-terminal	279	41	AT3G12480.1	nuclear factor Y, subunit C11
Aquilegia coerulea	Aquca_014_00882	Aquca_014_00882.1			LLLPL LDLHL	C-terminal C-terminal	319	268 316	AT2G41940.1	zinc finger protein 8
Aquilegia coerulea	Aquca_014_00680	Aquca_014_00680.1	DDT	TR	LKLHL	Middle	1836	616	AT5G12400.1	DNA binding;zinc ion binding;DNA binding
Aquilegia coerulea	Aquca_013_00741	Aquca_013_00741.1	C2H2	TF	LHLQL IDLNLP	N-terminal C-terminal	406	55 381	AT3G60580.1	C2H2-like zinc finger protein
Aquilegia coerulea	Aquca_013_00745	Aquca_013_00745.1	C2H2	TF	LDLNLP	C-terminal	462	357	AT1G02040.1	C2H2-type zinc finger family protein
Aquilegia coerulea	Aquca_014_00459	Aquca_014_00459.1	C2H2	TF	LELKL LDLTL	N-terminal C-terminal	325	54 320	AT5G10970.1	C2H2 and C2HC zinc fingers superfamily protein
Aquilegia coerulea	Aquca_014_00660	Aquca_014_00660.1	TRAF	TR	LRLCL	C-terminal	485	385	AT2G41370.1	Ankyrin repeat family protein / BTB/POZ domain-containing protein
Aquilegia coerulea	Aquca_013_00387	Aquca_013_00387.1	HB	TF	LSLAL	N-terminal	820	59	AT4G00730.1	Homeobox-leucine zipper family protein / lipid-binding START domain-containing protein
Aquilegia coerulea	Aquca_013_00021	Aquca_013_00021.2	HB	TF	LRLAL	Middle	238	174	AT2G46680.2	homeobox 7
Aquilegia coerulea	Aquca_013_00074	Aquca_013_00074.1	Jumonji	TR	LLLEL	Middle	1251	370	AT4G00990.1	Transcription factor jumonji (jmjC) domain-containing protein
Aquilegia coerulea	Aquca_010_00703	Aquca_010_00703.1	C2H2	TF	LCLDLNLTP	C-terminal	178	145	AT2G37430.1	C2H2 and C2HC zinc fingers superfamily protein
Aquilegia coerulea	Aquca_010_00704	Aquca_010_00704.1	C2H2	TF	LDLNLTP	C-terminal	186	154	AT2G37430.1	C2H2 and C2HC zinc fingers superfamily protein
Aquilegia coerulea	Aquca_011_00050	Aquca_011_00050.1	NAC	TF	LDLTL	Middle	247	185	AT5G13180.1	NAC domain containing protein 83
Aquilegia coerulea	Aquca_011_00080	Aquca_011_00080.1	TCP	TF	LELGL	C-terminal	308	246	AT3G27010.1	TEOSINTE BRANCHED 1, cycloidea, PCF (TCP)-domain family protein 20
Aquilegia coerulea	Aquca_012_00281	Aquca_012_00281.1			LSLHL	C-terminal	341	322	AT4G32295.1
Aquilegia coerulea	Aquca_013_00021	Aquca_013_00021.1	HB	TF	LRLAL	Middle	240	176	AT2G46680.1	homeobox 7
Aquilegia coerulea	Aquca_010_00628	Aquca_010_00628.2	AP2	TF	LDLSL	C-terminal	486	367	AT4G36920.1	Integrase-type DNA-binding superfamily protein
Aquilegia coerulea	Aquca_010_00628	Aquca_010_00628.3	AP2	TF	LDLSL	C-terminal	431	367	AT4G36920.1	Integrase-type DNA-binding superfamily protein
Aquilegia coerulea	Aquca_010_00625	Aquca_010_00625.1	ERF	TF	DLNQEP	C-terminal	155	142	AT1G46768.1	related to AP2 1
Aquilegia coerulea	Aquca_010_00628	Aquca_010_00628.1	AP2	TF	LDLSL	Middle	541	367	AT4G36920.1	Integrase-type DNA-binding superfamily protein
Aquilegia coerulea	Aquca_010_00422	Aquca_010_00422.1	BES1	TF	LELTL	C-terminal	314	302	AT1G75080.1	Brassinosteroid signalling positive regulator (BZR1) family protein
Aquilegia coerulea	Aquca_010_00581	Aquca_010_00581.1	HB	TF	LSLSL LTLGL	N-terminal C-terminal	745	164 679	AT2G16400.1	BEL1-like homeodomain 7
Aquilegia coerulea	Aquca_010_00581	Aquca_010_00581.2	HB	TF	LSLSL LTLGL	N-terminal C-terminal	745	164 679	AT2G16400.1	BEL1-like homeodomain 7
Aquilegia coerulea	Aquca_010_00398	Aquca_010_00398.2	HB	TF	LHLLL LSLTL LTLGL	Middle Middle C-terminal	826	233 303 803	AT2G23760.1	BEL1-like homeodomain 4
Aquilegia coerulea	Aquca_009_00898	Aquca_009_00898.1	C2H2	TF	LELRL	C-terminal	295	285	AT2G37740.1	zinc-finger protein 10
Aquilegia coerulea	Aquca_010_00030	Aquca_010_00030.1	AUX/IAA	TR	LRLGL	N-terminal	385	74	AT5G65670.2	indole-3-acetic acid inducible 9
Aquilegia coerulea	Aquca_010_00266	Aquca_010_00266.1	AP2	TF	LKLSL	C-terminal	591	471	AT5G10510.2	AINTEGUMENTA-like 6
Aquilegia coerulea	Aquca_010_00398	Aquca_010_00398.1	HB	TF	LHLLL LSLTL LTLGL	Middle Middle C-terminal	826	233 303 803	AT2G23760.1	BEL1-like homeodomain 4
Aquilegia coerulea	Aquca_009_00697	Aquca_009_00697.9	HB	TF	LSLSL	N-terminal	643	112	AT2G35940.1	BEL1-like homeodomain 1
Aquilegia coerulea	Aquca_009_00698	Aquca_009_00698.1			EDLNTP	C-terminal	956	848	AT2G27230.1	transcription factor-related
Aquilegia coerulea	Aquca_009_00697	Aquca_009_00697.8	HB	TF	LSLSL LTLGL	N-terminal C-terminal	702	139 628	AT2G35940.1	BEL1-like homeodomain 1
Aquilegia coerulea	Aquca_009_00697	Aquca_009_00697.6	HB	TF	LSLSL LTLGL	N-terminal C-terminal	723	160 649	AT2G35940.1	BEL1-like homeodomain 1
Aquilegia coerulea	Aquca_009_00697	Aquca_009_00697.7	HB	TF	LSLSL LTLGL	N-terminal C-terminal	723	160 649	AT2G35940.1	BEL1-like homeodomain 1
Aquilegia coerulea	Aquca_009_00697	Aquca_009_00697.4	HB	TF	LSLSL LTLGL	N-terminal C-terminal	723	160 649	AT2G35940.1	BEL1-like homeodomain 1
Aquilegia coerulea	Aquca_009_00697	Aquca_009_00697.5	HB	TF	LSLSL LTLGL	N-terminal C-terminal	723	160 649	AT2G35940.1	BEL1-like homeodomain 1
Aquilegia coerulea	Aquca_009_00697	Aquca_009_00697.3	HB	TF	LSLSL LTLGL	N-terminal C-terminal	723	160 649	AT2G35940.1	BEL1-like homeodomain 1
Aquilegia coerulea	Aquca_009_00697	Aquca_009_00697.2	HB	TF	LSLSL LTLGL	N-terminal C-terminal	723	160 649	AT2G35940.1	BEL1-like homeodomain 1
Aquilegia coerulea	Aquca_009_00493	Aquca_009_00493.1	MYB	TF	LILRL	Middle	293	98	AT3G13540.1	myb domain protein 5
Aquilegia coerulea	Aquca_009_00697	Aquca_009_00697.1	HB	TF	LSLSL LTLGL	N-terminal C-terminal	723	160 649	AT2G35940.1	BEL1-like homeodomain 1
Aquilegia coerulea	Aquca_009_00697	Aquca_009_00697.10	HB	TF	LSLSL	N-terminal	643	112	AT2G35940.1	BEL1-like homeodomain 1
Aquilegia coerulea	Aquca_009_00172	Aquca_009_00172.1	bZIP	TF	LFLYL	N-terminal	487	90	AT5G06839.3	bZIP transcription factor family protein
Aquilegia coerulea	Aquca_009_00337	Aquca_009_00337.1	MIKC	TF	LHLGL	C-terminal	279	249	AT5G13790.1	AGAMOUS-like 15
Aquilegia coerulea	Aquca_009_00130	Aquca_009_00130.1			LKLQL LELTL	Middle Middle	824	345 369	AT2G36960.3	TSL-kinase interacting protein 1
Aquilegia coerulea	Aquca_009_00127	Aquca_009_00127.1	HB	TF	LGLSL LQLDL	N-terminal N-terminal	381	5 94	AT5G06710.1	homeobox from Arabidopsis thaliana
Aquilegia coerulea	Aquca_009_00009	Aquca_009_00009.1	bZIP	TF	LELML	C-terminal	335	311	AT3G56850.1	ABA-responsive element binding protein 3
Aquilegia coerulea	Aquca_007_00971	Aquca_007_00971.1	SBP	TF	LTLKL LPLQL	N-terminal Middle	1075	121 415	AT1G20980.1	squamosa promoter binding protein-like 14
Aquilegia coerulea	Aquca_007_00717	Aquca_007_00717.1	ERF	TF	DLNEKP	C-terminal	174	160	AT5G67190.1	DREB and EAR motif protein 2
Aquilegia coerulea	Aquca_007_00776	Aquca_007_00776.1	MYB	TF	LSLSL	Middle	330	204	AT5G67300.1	myb domain protein r1
Aquilegia coerulea	Aquca_007_00714	Aquca_007_00714.1	AP2	TF	DLNDSP LDLSL	N-terminal Middle	538	4 340	AT4G36920.1	Integrase-type DNA-binding superfamily protein
Aquilegia coerulea	Aquca_007_00360	Aquca_007_00360.1	DBB	TF	DLNARP	C-terminal	208	164	AT4G38960.1	B-box type zinc finger family protein
Aquilegia coerulea	Aquca_007_00489	Aquca_007_00489.1			LELKL	Middle	1030	421	AT4G38070.1	basic helix-loop-helix (bHLH) DNA-binding superfamily protein
Aquilegia coerulea	Aquca_007_00311	Aquca_007_00311.2	HB	TF	LSLSL LTLGL	N-terminal C-terminal	600	53 535	AT2G16400.1	BEL1-like homeodomain 7
Aquilegia coerulea	Aquca_007_00311	Aquca_007_00311.1	HB	TF	LSLSL LTLGL	N-terminal C-terminal	710	163 645	AT2G16400.1	BEL1-like homeodomain 7
Aquilegia coerulea	Aquca_007_00239	Aquca_007_00239.1	TUB	TF	LYLGL	Middle	418	146	AT1G47270.1	tubby like protein 6
Aquilegia coerulea	Aquca_007_00122	Aquca_007_00122.2	HB	TF	LHLLL LSLSL LTLGL	N-terminal Middle C-terminal	741	160 238 719	AT2G23760.1	BEL1-like homeodomain 4
Aquilegia coerulea	Aquca_007_00122	Aquca_007_00122.1	HB	TF	LHLLL LSLSL LTLGL	N-terminal Middle C-terminal	741	160 238 719	AT2G23760.1	BEL1-like homeodomain 4
Aquilegia coerulea	Aquca_006_00250	Aquca_006_00250.1	MYB	TF	LNLEL	Middle	277	186	AT4G38620.1	myb domain protein 4
Aquilegia coerulea	Aquca_006_00024	Aquca_006_00024.1			LSLHL	C-terminal	480	401	AT4G32295.1
Aquilegia coerulea	Aquca_005_00300	Aquca_005_00300.1	C2H2	TF	DLNELP	C-terminal	522	484	AT5G56200.1	C2H2 type zinc finger transcription factor family
Aquilegia coerulea	Aquca_005_00099	Aquca_005_00099.1	TCP	TF	LRLSL	Middle	396	219	AT3G15030.1	TCP family transcription factor 4
Aquilegia coerulea	Aquca_004_00525	Aquca_004_00525.1	bZIP	TF	LKLRL	Middle	397	259	AT2G40620.1	Basic-leucine zipper (bZIP) transcription factor family protein
Aquilegia coerulea	Aquca_004_00664	Aquca_004_00664.1	HB	TF	LELSL	C-terminal	278	265	AT2G17950.1	Homeodomain-like superfamily protein
Aquilegia coerulea	Aquca_004_00431	Aquca_004_00431.1	G2-like	TF	LDLNL LSLSL	C-terminal C-terminal	366	315 344	AT2G38300.1	myb-like HTH transcriptional regulator family protein
Aquilegia coerulea	Aquca_004_00391	Aquca_004_00391.1	PHD	TR	LFLEL	N-terminal	1182	189	AT5G58610.1	PHD finger transcription factor, putative
Aquilegia coerulea	Aquca_004_00311	Aquca_004_00311.1	HB	TF	LDLCL	C-terminal	172	166	AT3G11260.1	WUSCHEL related homeobox 5
Aquilegia coerulea	Aquca_004_00367	Aquca_004_00367.1			LDLNLP	C-terminal	1142	992	AT2G29970.1	Double Clp-N motif-containing P-loop nucleoside triphosphate hydrolases superfamily protein
Aquilegia coerulea	Aquca_004_00011	Aquca_004_00011.1			LSLHL	C-terminal	406	327	AT4G32295.1
Aquilegia coerulea	Aquca_003_00608	Aquca_003_00608.1	C2C2-GATA	TF	LDLSL LRLRL	Middle C-terminal	168	97 127	AT3G16870.1	GATA transcription factor 17
Aquilegia coerulea	Aquca_003_00608	Aquca_003_00608.2	C2C2-GATA	TF	LDLSL LRLRL	Middle Middle	141	70 100	AT3G16870.1	GATA transcription factor 17
Aquilegia coerulea	Aquca_003_00852	Aquca_003_00852.1	TUB	TF	LYLGL	Middle	396	145	AT2G47900.3	tubby like protein 3
Aquilegia coerulea	Aquca_003_00262	Aquca_003_00262.1	AUX/IAA	TR	LRLGL	N-terminal	173	43	AT2G46990.1	indole-3-acetic acid inducible 20
Aquilegia coerulea	Aquca_003_00597	Aquca_003_00597.1	C2H2	TF	LHLSL	C-terminal	222	213	AT1G67030.1	zinc finger protein 6
Aquilegia coerulea	Aquca_003_00184	Aquca_003_00184.1	HB	TF	LSLSL LTLGL	Middle C-terminal	625	180 567	AT5G02030.1	POX (plant homeobox) family protein
Aquilegia coerulea	Aquca_003_00162	Aquca_003_00162.1	C2H2	TF	LKLRL	C-terminal	188	169	AT3G09290.1	telomerase activator1
Aquilegia coerulea	Aquca_002_01368	Aquca_002_01368.1	G2-like	TF	LVLQL LSLSL	N-terminal C-terminal	315	50 259	AT1G14600.1	Homeodomain-like superfamily protein
Aquilegia coerulea	Aquca_002_01252	Aquca_002_01252.1	C2H2	TF	LELQL	Middle	446	251	AT2G01940.1	C2H2-like zinc finger protein
Aquilegia coerulea	Aquca_002_01216	Aquca_002_01216.1	C2H2	TF	LDLSL LTLKL	N-terminal C-terminal	260	63 257	AT1G66140.1	zinc finger protein 4
Aquilegia coerulea	Aquca_002_01194	Aquca_002_01194.1	BBR-BPC	TF	LGLQL	N-terminal	289	25	AT2G01930.1	basic pentacysteine1
Aquilegia coerulea	Aquca_002_00791	Aquca_002_00791.1	C2H2	TF	LDLNLP	C-terminal	551	514	AT1G26610.1	C2H2-like zinc finger protein
Aquilegia coerulea	Aquca_002_00564	Aquca_002_00564.1			LFLEL	N-terminal	240	58	AT3G47640.1	basic helix-loop-helix (bHLH) DNA-binding superfamily protein
Aquilegia coerulea	Aquca_002_00315	Aquca_002_00315.1	C2H2	TF	LDLHL	C-terminal	242	235	AT1G67030.1	zinc finger protein 6
Aquilegia coerulea	Aquca_002_00384	Aquca_002_00384.1	MYB-related	TF	LSLQL	C-terminal	295	251	AT1G70000.1	myb-like transcription factor family protein
Aquilegia coerulea	Aquca_001_00626	Aquca_001_00626.2	AUX/IAA	TR	LTLGL	N-terminal	215	39	AT4G14550.1	indole-3-acetic acid inducible 14
Aquilegia coerulea	Aquca_001_00626	Aquca_001_00626.3	AUX/IAA	TR	LTLGL	N-terminal	164	39	AT1G04250.1	AUX/IAA transcriptional regulator family protein
Aquilegia coerulea	Aquca_002_00032	Aquca_002_00032.1	MYB-related	TF	LSLKL	C-terminal	336	302	AT5G47390.1	myb-like transcription factor family protein
Aquilegia coerulea	Aquca_002_00203	Aquca_002_00203.1	PHD	TR	DLNEIP	N-terminal	2171	27	AT3G01460.1	methyl-CPG-binding domain 9
Aquilegia coerulea	Aquca_001_00626	Aquca_001_00626.1	AUX/IAA	TR	LTLGL	N-terminal	215	39	AT4G14550.1	indole-3-acetic acid inducible 14
Aquilegia coerulea	Aquca_001_00625	Aquca_001_00625.1	AUX/IAA	TR	LRLGL	N-terminal	198	15	AT3G15540.1	indole-3-acetic acid inducible 19
Aquilegia coerulea	Aquca_001_00425	Aquca_001_00425.1	HB	TF	LSLSL	N-terminal	754	21	AT1G79840.1	HD-ZIP IV family of homeobox-leucine zipper protein with lipid-binding START domain
Aquilegia coerulea	Aquca_001_00366	Aquca_001_00366.3	AUX/IAA	TR	LRLGL	N-terminal	315	51	AT4G29080.1	phytochrome-associated protein 2
Aquilegia coerulea	Aquca_001_00366	Aquca_001_00366.4	AUX/IAA	TR	LRLGL	N-terminal	315	51	AT4G29080.1	phytochrome-associated protein 2
Aquilegia coerulea	Aquca_001_00366	Aquca_001_00366.2	AUX/IAA	TR	LRLGL	N-terminal	340	51	AT4G29080.1	phytochrome-associated protein 2
Aquilegia coerulea	Aquca_001_00366	Aquca_001_00366.1	AUX/IAA	TR	LRLGL	N-terminal	347	51	AT4G29080.1	phytochrome-associated protein 2
Aquilegia coerulea	Aquca_001_00338	Aquca_001_00338.1			LELSL	N-terminal	515	9	AT4G28910.1	novel interactor of JAZ
Aquilegia coerulea	Aquca_001_00262	Aquca_001_00262.1	MYB-related	TF	LHLSL LSLKL	Middle C-terminal	364	218 329	AT5G47390.1	myb-like transcription factor family protein
Aquilegia coerulea	Aquca_001_00242	Aquca_001_00242.1	AUX/IAA	TR	LELRL	N-terminal	321	43	AT1G51950.1	indole-3-acetic acid inducible 18
Aquilegia coerulea	Aquca_001_00124	Aquca_001_00124.1	NOZZLE	TF	LALSL LDLSL	Middle C-terminal	344	245 335
Aquilegia coerulea	Aquca_001_00106	Aquca_001_00106.1	HB	TF	LSLSL LSLNL	Middle Middle	601	260 311	AT4G32980.1	homeobox gene 1
Arabidopsis halleri	Araha.9992s0007	Araha.9992s0007.1.p	C2H2	TF	IDLNNPP LDLKL	C-terminal C-terminal	400	370 317	AT1G49900.1	C2H2 type zinc finger transcription factor family
Arabidopsis halleri	Araha.9818s0001	Araha.9818s0001.1.p	C2H2	TF	LDLHL	C-terminal	155	152	AT3G58070.1	C2H2 and C2HC zinc fingers superfamily protein
Arabidopsis halleri	Araha.9818s0005	Araha.9818s0005.1.p			LDLNLGP	N-terminal	436	13	AT3G58030.1	RING/U-box superfamily protein
Arabidopsis halleri	Araha.9920s0005	Araha.9920s0005.1.p	AP2	TF	LSLAL	N-terminal	252	4	AT1G72570.1	Integrase-type DNA-binding superfamily protein
Arabidopsis halleri	Araha.9694s0001	Araha.9694s0001.1.p			LGLDLNCKP	C-terminal	117	103	AT3G25882.1	NIM1-interacting 2
Arabidopsis halleri	Araha.9810s0007	Araha.9810s0007.1.p			LSLRL	C-terminal	344	277	AT3G24150.1
Arabidopsis halleri	Araha.9655s0001	Araha.9655s0001.1.p	C2H2	TF	FDLNIPP	C-terminal	225	188	AT1G27730.1	salt tolerance zinc finger
Arabidopsis halleri	Araha.9540s0002	Araha.9540s0002.1.p	HB	TF	LSLSL	N-terminal	525	82	AT1G75410.1	BEL1-like homeodomain 3
Arabidopsis halleri	Araha.9281s0002	Araha.9281s0002.1.p	MYB-related	TF	LSLNL	C-terminal	177	150	AT1G74840.1	Homeodomain-like superfamily protein
Arabidopsis halleri	Araha.9424s0001	Araha.9424s0001.1.p	NAC	TF	LSLNL	C-terminal	259	210	AT2G24430.1	NAC domain containing protein 38
Arabidopsis halleri	Araha.8594s0001	Araha.8594s0001.1.p	M-type	TF	LNLNL	C-terminal	350	276	AT5G26650.1	AGAMOUS-like 36
Arabidopsis halleri	Araha.8686s0001	Araha.8686s0001.1.p	NAC	TF	DLNLLP	C-terminal	257	216	AT5G13180.1	NAC domain containing protein 83
Arabidopsis halleri	Araha.8755s0011	Araha.8755s0011.1.p	NF-YB	TF	LTLYL	Middle	235	140	AT5G47670.1	nuclear factor Y, subunit B6
Arabidopsis halleri	Araha.8819s0005	Araha.8819s0005.1.p	B3	TF	DLNSDP	C-terminal	780	713	AT4G32010.1	HSI2-like 1
Arabidopsis halleri	Araha.8830s0006	Araha.8830s0006.1.p	C2C2-YABBY	TF	LQLQL	Middle	230	78	AT2G45190.1	Plant-specific transcription factor YABBY family protein
Arabidopsis halleri	Araha.8830s0010	Araha.8830s0010.1.p	GRAS	TF	LPLIL	Middle	358	215	AT2G45160.1	GRAS family transcription factor
Arabidopsis halleri	Araha.8855s0002	Araha.8855s0002.1.p	bHLH	TF	LQLDL	C-terminal	422	360	AT1G06170.1	basic helix-loop-helix (bHLH) DNA-binding superfamily protein
Arabidopsis halleri	Araha.9118s0005	Araha.9118s0005.1.p	Orphans	TF	LLLRL	Middle	356	227	AT1G25440.1	B-box type zinc finger protein with CCT domain
Arabidopsis halleri	Araha.2258s0017	Araha.2258s0017.1.p	ERF	TF	LDLNL LELSL	N-terminal C-terminal	345	4 271	AT3G54990.1	Integrase-type DNA-binding superfamily protein
Arabidopsis halleri	Araha.22650s0001	Araha.22650s0001.1.p	WRKY	TF	DLNTNP	N-terminal	315	13	AT4G31800.1	WRKY DNA-binding protein 18
Arabidopsis halleri	Araha.2280s0005	Araha.2280s0005.1.p	G2-like	TF	LPLCL	N-terminal	357	37	AT1G68670.1	myb-like transcription factor family protein
Arabidopsis halleri	Araha.2296s0007	Araha.2296s0007.1.p	bHLH	TF	LRLTL	C-terminal	310	259	AT1G22490.1	basic helix-loop-helix (bHLH) DNA-binding superfamily protein
Arabidopsis halleri	Araha.2296s0021	Araha.2296s0021.1.p	MYB	TF	LNLEL	C-terminal	255	192	AT1G22640.1	myb domain protein 3
Arabidopsis halleri	Araha.23164s0003	Araha.23164s0003.1.p	AUX/IAA	TR	LRLGL	N-terminal	172	6	AT5G43700.1	AUX/IAA transcriptional regulator family protein
Arabidopsis halleri	Araha.23363s0006	Araha.23363s0006.1.p	Orphans	TF	LMLRL	Middle	403	297	AT1G68520.1	B-box type zinc finger protein with CCT domain
Arabidopsis halleri	Araha.23363s0007	Araha.23363s0007.1.p	LOB	TF	LELRL	C-terminal	234	230	AT1G68510.1	LOB domain-containing protein 42
Arabidopsis halleri	Araha.23368s0029	Araha.23368s0029.1.p	G2-like	TF	LSLSL LNLNL	C-terminal C-terminal	256	195 246	AT1G14600.1	Homeodomain-like superfamily protein
Arabidopsis halleri	Araha.2341s0003	Araha.2341s0003.1.p	HSF	TF	LRLEL LNLTL	Middle Middle	443	228 323	AT4G13980.1	winged-helix DNA-binding transcription factor family protein
Arabidopsis halleri	Araha.23435s0004	Araha.23435s0004.1.p	AUX/IAA	TR	LELGL	N-terminal	240	22	AT1G04550.2	AUX/IAA transcriptional regulator family protein
Arabidopsis halleri	Araha.2350s0005	Araha.2350s0005.1.p			LSLGL LNLKL	Middle C-terminal	253	84 220	AT2G33550.1	Homeodomain-like superfamily protein
Arabidopsis halleri	Araha.23810s0002	Araha.23810s0002.1.p	G2-like	TF	LQLQL	C-terminal	367	276	AT5G06800.1	myb-like HTH transcriptional regulator family protein
Arabidopsis halleri	Araha.23810s0006	Araha.23810s0006.1.p	bZIP	TF	LFLYL	N-terminal	461	42	AT5G06839.3	bZIP transcription factor family protein
Arabidopsis halleri	Araha.24002s0001	Araha.24002s0001.1.p	AUX/IAA	TR	LELGL	N-terminal	247	16	AT2G33310.1	auxin-induced protein 13
Arabidopsis halleri	Araha.24043s0001	Araha.24043s0001.1.p			LNLSL LDLDL	Middle C-terminal	116	73 105	AT3G23140.1	C2H2 and C2HC zinc fingers superfamily protein
Arabidopsis halleri	Araha.24043s0002	Araha.24043s0002.1.p	C2H2	TF	LDLEL	C-terminal	204	196	AT3G23130.1	C2H2 and C2HC zinc fingers superfamily protein
Arabidopsis halleri	Araha.2423s0003	Araha.2423s0003.1.p			LDLNLGP	N-terminal	424	13	AT2G42030.1	RING/U-box superfamily protein
Arabidopsis halleri	Araha.24369s0002	Araha.24369s0002.1.p	AUX/IAA	TR	LRLGL	N-terminal	173	37	AT3G62100.1	indole-3-acetic acid inducible 30
Arabidopsis halleri	Araha.2490s0030	Araha.2490s0030.1.p	B3	TF	LRLNL	C-terminal	355	319	AT1G01030.1	AP2/B3-like transcriptional factor family protein
Arabidopsis halleri	Araha.25051s0003	Araha.25051s0003.1.p	TRAF	TR	DLNETP	C-terminal	581	470	AT4G19660.1	NPR1-like protein 4
Arabidopsis halleri	Araha.2561s0008	Araha.2561s0008.1.p	C2H2	TF	LDLSL LNLKL	C-terminal C-terminal	163	143 153	AT5G59820.1	C2H2-type zinc finger family protein
Arabidopsis halleri	Araha.2561s0012	Araha.2561s0012.1.p	MYB-related	TF	LVLEL	N-terminal	218	54	AT5G59780.2	myb domain protein 59
Arabidopsis halleri	Araha.2597s0023	Araha.2597s0023.1.p	AP2	TF	LKLSL	C-terminal	584	457	AT5G10510.2	AINTEGUMENTA-like 6
Arabidopsis halleri	Araha.25987s0001	Araha.25987s0001.1.p	C2H2	TF	LSLSL	C-terminal	286	283	AT5G27880.1	C2H2 and C2HC zinc fingers superfamily protein
Arabidopsis halleri	Araha.26186s0007	Araha.26186s0007.1.p	M-type	TF	DLNMEP	C-terminal	247	216	AT5G06500.1	AGAMOUS-like 96
Arabidopsis halleri	Araha.2624s0001	Araha.2624s0001.1.p	G2-like	TF	LPLCL	N-terminal	292	40	AT1G13300.1	myb-like transcription factor family protein
Arabidopsis halleri	Araha.2662s0002	Araha.2662s0002.1.p			DLNNLP	N-terminal	253	10	AT1G68480.1	C2H2 and C2HC zinc fingers superfamily protein
Arabidopsis halleri	Araha.2716s0001	Araha.2716s0001.1.p	M-type	TF	LNLNL	Middle	329	239	AT5G48670.1	AGAMOUS-like 80
Arabidopsis halleri	Araha.2728s0001	Araha.2728s0001.1.p	AUX/IAA	TR	LCLGL	N-terminal	175	18	AT3G23030.1	indole-3-acetic acid inducible 2
Arabidopsis halleri	Araha.2771s0001	Araha.2771s0001.1.p	G2-like	TF	LPLPL	C-terminal	420	388	AT2G20570.1	GBF's pro-rich region-interacting factor 1
Arabidopsis halleri	Araha.2773s0002	Araha.2773s0002.1.p	bZIP	TF	LKLRL	Middle	215	90	AT1G06850.1	basic leucine-zipper 52
Arabidopsis halleri	Araha.2788s0005	Araha.2788s0005.1.p	MYB-related	TF	LKLEL	Middle	392	210	AT5G17300.1	Homeodomain-like superfamily protein
Arabidopsis halleri	Araha.27935s0002	Araha.27935s0002.1.p	HB	TF	LTLEL	C-terminal	603	569	AT2G27990.1	BEL1-like homeodomain 8
Arabidopsis halleri	Araha.2880s0001	Araha.2880s0001.1.p	C2H2	TF	LNLEL	Middle	446	273	AT2G01940.1	C2H2-like zinc finger protein
Arabidopsis halleri	Araha.2901s0008	Araha.2901s0008.1.p	C2H2	TF	LDLCL LSLSL	C-terminal C-terminal	203	162 198	AT5G05120.1	C2H2 and C2HC zinc fingers superfamily protein
Arabidopsis halleri	Araha.29022s0001	Araha.29022s0001.1.p	TUB	TF	LYLAL	Middle	383	135	AT1G53320.1	tubby like protein 7
Arabidopsis halleri	Araha.29023s0001	Araha.29023s0001.1.p	B3	TF	LTLKL	Middle	340	204	AT4G31680.1	Transcriptional factor B3 family protein
Arabidopsis halleri	Araha.29348s0001	Araha.29348s0001.1.p	C2H2	TF	LELGL LTLKL	N-terminal C-terminal	221	24 218	AT1G80730.1	zinc-finger protein 1
Arabidopsis halleri	Araha.29571s0002	Araha.29571s0002.1.p	TUB	TF	LYLGL	Middle	394	137	AT1G47270.1	tubby like protein 6
Arabidopsis halleri	Araha.2977s0002	Araha.2977s0002.1.p	MYB-related	TF	LSLNL	C-terminal	288	247	AT1G19000.1	Homeodomain-like superfamily protein
Arabidopsis halleri	Araha.29831s0001	Araha.29831s0001.1.p	C2H2	TF	LGLGL	C-terminal	443	362	AT3G50700.1	indeterminate(ID)-domain 2
Arabidopsis halleri	Araha.3034s0041	Araha.3034s0041.1.p	AUX/IAA	TR	LRLGL	N-terminal	198	15	AT3G15540.1	indole-3-acetic acid inducible 19
Arabidopsis halleri	Araha.30494s0001	Araha.30494s0001.1.p	C2H2	TF	LHLGL	Middle	344	107	AT1G51220.1	WIP domain protein 5
Arabidopsis halleri	Araha.3091s0008	Araha.3091s0008.1.p	C2H2	TF	LDLHL	C-terminal	212	202	AT1G10480.1	zinc finger protein 5
Arabidopsis halleri	Araha.3105s0024	Araha.3105s0024.1.p	MIKC	TF	LQLGL	C-terminal	260	220	AT5G13790.1	AGAMOUS-like 15
Arabidopsis halleri	Araha.3105s0046	Araha.3105s0046.1.p	C2H2	TF	LDLDL	C-terminal	160	153	AT5G14010.1	C2H2 and C2HC zinc fingers superfamily protein
Arabidopsis halleri	Araha.3134s0024	Araha.3134s0024.1.p	G2-like	TF	LKLSL	C-terminal	341	319	AT1G69580.1	Homeodomain-like superfamily protein
Arabidopsis halleri	Araha.31350s0003	Araha.31350s0003.1.p	TCP	TF	LELGL	C-terminal	219	174	AT5G41030.1	TCP family transcription factor
Arabidopsis halleri	Araha.31929s0002	Araha.31929s0002.1.p			LDLNLP	C-terminal	852	705	AT2G29970.1	Double Clp-N motif-containing P-loop nucleoside triphosphate hydrolases superfamily protein
Arabidopsis halleri	Araha.3226s0007	Araha.3226s0007.1.p			LALAL	N-terminal	1058	223	AT3G05380.2	DIRP ;Myb-like DNA-binding domain
Arabidopsis halleri	Araha.32703s0008	Araha.32703s0008.1.p	NF-YC	TF	LELTL	Middle	196	118	AT1G08970.1	nuclear factor Y, subunit C9
Arabidopsis halleri	Araha.3286s0004	Araha.3286s0004.1.p	ARR-B	TF	LELDL	N-terminal	533	82	AT1G67710.1	response regulator 11
Arabidopsis halleri	Araha.33366s0004	Araha.33366s0004.1.p	HB	TF	LDLRL	C-terminal	188	182	AT3G11260.1	WUSCHEL related homeobox 5
Arabidopsis halleri	Araha.33521s0001	Araha.33521s0001.1.p	C2H2	TF	LDLRL	C-terminal	191	188	AT5G06650.1	C2H2 and C2HC zinc fingers superfamily protein
Arabidopsis halleri	Araha.3362s0033	Araha.3362s0033.1.p	RWP-RK	TF	LPLAL LELFL	Middle Middle	926	357 472	AT2G43500.1	Plant regulator RWP-RK family protein
Arabidopsis halleri	Araha.3365s0019	Araha.3365s0019.1.p	AUX/IAA	TR	LELGL	N-terminal	247	36	AT4G28640.1	indole-3-acetic acid inducible 11
Arabidopsis halleri	Araha.33985s0005	Araha.33985s0005.1.p	C2H2	TF	LSLML IDLNLP	Middle C-terminal	256	120 239	AT1G02030.1	C2H2-like zinc finger protein
Arabidopsis halleri	Araha.33991s0001	Araha.33991s0001.1.p	HB	TF	LVLGL LTLSL	N-terminal N-terminal	274	13 42	AT2G22800.1	Homeobox-leucine zipper protein family
Arabidopsis halleri	Araha.3437s0001	Araha.3437s0001.1.p	HB	TF	LSLSL LTLGL	N-terminal C-terminal	609	122 541	AT5G41410.1	POX (plant homeobox) family protein
Arabidopsis halleri	Araha.3495s0009	Araha.3495s0009.1.p	MIKC	TF	LKLGL	C-terminal	221	214	AT4G24540.1	AGAMOUS-like 24
Arabidopsis halleri	Araha.3550s0002	Araha.3550s0002.1.p	AUX/IAA	TR	LRLGL	N-terminal	165	17	AT1G15580.1	indole-3-acetic acid inducible 5
Arabidopsis halleri	Araha.35519s0001	Araha.35519s0001.1.p	bHLH	TF	LALDL LELEL	Middle C-terminal	284	207 230	AT4G36060.1	basic helix-loop-helix (bHLH) DNA-binding superfamily protein
Arabidopsis halleri	Araha.35607s0003	Araha.35607s0003.1.p	NF-YC	TF	LELTL	Middle	199	113	AT1G56170.1	nuclear factor Y, subunit C2
Arabidopsis halleri	Araha.3609s0002	Araha.3609s0002.1.p	HB	TF	LKLQL	N-terminal	156	38	AT5G53980.1	homeobox protein 52
Arabidopsis halleri	Araha.36352s0005	Araha.36352s0005.1.p	C2H2	TF	LELML LDLSL	N-terminal C-terminal	273	62 268	AT5G10970.1	C2H2 and C2HC zinc fingers superfamily protein
Arabidopsis halleri	Araha.3642s0005	Araha.3642s0005.1.p	MYB	TF	LNLEL	Middle	281	194	AT4G34990.1	myb domain protein 32
Arabidopsis halleri	Araha.36669s0003	Araha.36669s0003.1.p	B3	TF	DLNFKP	C-terminal	724	656	AT4G21550.1	VP1/ABI3-like 3
Arabidopsis halleri	Araha.36669s0003	Araha.36669s0003.2.p	B3	TF	DLNFKP	C-terminal	723	655	AT4G21550.1	VP1/ABI3-like 3
Arabidopsis halleri	Araha.36669s0003	Araha.36669s0003.3.p	B3	TF	DLNFKP	C-terminal	722	654	AT4G21550.1	VP1/ABI3-like 3
Arabidopsis halleri	Araha.36669s0003	Araha.36669s0003.4.p	B3	TF	DLNFKP	C-terminal	721	653	AT4G21550.1	VP1/ABI3-like 3
Arabidopsis halleri	Araha.3759s0001	Araha.3759s0001.1.p	B3	TF	LVLRL LVLRL	Middle Middle	516	208 353	AT4G00260.1	Transcriptional factor B3 family protein
Arabidopsis halleri	Araha.37659s0001	Araha.37659s0001.1.p	TUB	TF	LYLCL	Middle	460	145	AT1G76900.1	tubby like protein 1
Arabidopsis halleri	Araha.3772s0002	Araha.3772s0002.1.p	MIKC	TF	LELSL	Middle	240	132	AT3G57230.1	AGAMOUS-like 16
Arabidopsis halleri	Araha.38214s0001	Araha.38214s0001.1.p	Orphans	TF	DLNSNP	C-terminal	139	111	AT2G21320.1	B-box zinc finger family protein
Arabidopsis halleri	Araha.3868s0004	Araha.3868s0004.1.p	HB	TF	LSLGL LDLAL	N-terminal Middle	804	56 312	AT3G61150.1	homeodomain GLABROUS 1
Arabidopsis halleri	Araha.39122s0003	Araha.39122s0003.1.p	C2H2	TF	IDLNLPP	C-terminal	202	184	AT4G16610.1	C2H2-like zinc finger protein
Arabidopsis halleri	Araha.39200s0006	Araha.39200s0006.1.p	bHLH	TF	LGLSL	Middle	304	89	AT1G03040.1	basic helix-loop-helix (bHLH) DNA-binding superfamily protein
Arabidopsis halleri	Araha.40049s0004	Araha.40049s0004.1.p	G2-like	TF	LELPL LGLGL	N-terminal Middle	346	49 155	AT1G49560.1	Homeodomain-like superfamily protein
Arabidopsis halleri	Araha.4020s0002	Araha.4020s0002.1.p	C2H2	TF	LSLKL	C-terminal	227	224	AT5G01860.1	C2H2 and C2HC zinc fingers superfamily protein
Arabidopsis halleri	Araha.4056s0022	Araha.4056s0022.1.p			LSLSL	C-terminal	149	128	AT2G42660.1	Homeodomain-like superfamily protein
Arabidopsis halleri	Araha.40956s0002	Araha.40956s0002.1.p			LDLDL	C-terminal	137	123	AT5G07500.1	Zinc finger C-x8-C-x5-C-x3-H type family protein
Arabidopsis halleri	Araha.4168s0011	Araha.4168s0011.1.p	ARF	TF	LSLKL	Middle	864	567	AT5G62000.1	auxin response factor 2
Arabidopsis halleri	Araha.4196s0003	Araha.4196s0003.1.p	HB	TF	LSLSL LTLGL	Middle C-terminal	638	167 614	AT2G23760.1	BEL1-like homeodomain 4
Arabidopsis halleri	Araha.4196s0003	Araha.4196s0003.2.p	HB	TF	LSLSL LTLGL	Middle C-terminal	638	167 614	AT2G23760.1	BEL1-like homeodomain 4
Arabidopsis halleri	Araha.4197s0015	Araha.4197s0015.1.p	HB	TF	LTLGL	C-terminal	429	368	AT5G02030.1	POX (plant homeobox) family protein
Arabidopsis halleri	Araha.42598s0003	Araha.42598s0003.1.p	C2H2	TF	LALCL FDLNLP	Middle C-terminal	215	58 188	AT3G49930.1	C2H2 and C2HC zinc fingers superfamily protein
Arabidopsis halleri	Araha.4285s0001	Araha.4285s0001.1.p			DLNMAP LELEL	Middle Middle	453	331 168	AT4G26120.1	Ankyrin repeat family protein / BTB/POZ domain-containing protein
Arabidopsis halleri	Araha.4300s0012	Araha.4300s0012.1.p	BES1	TF	LELTL	C-terminal	246	237	AT1G78700.1	BES1/BZR1 homolog 4
Arabidopsis halleri	Araha.4378s0014	Araha.4378s0014.1.p	Tify	TF	PDLNEP	Middle	199	113	AT1G72450.1	jasmonate-zim-domain protein 6
Arabidopsis halleri	Araha.4425s0020	Araha.4425s0020.1.p	TUB	TF	LYLGL	N-terminal	316	47	AT5G18680.1	tubby like protein 11
Arabidopsis halleri	Araha.4449s0001	Araha.4449s0001.1.p			LGLQL	C-terminal	149	145	AT2G14210.1	AGAMOUS-like 44
Arabidopsis halleri	Araha.44509s0001	Araha.44509s0001.1.p	MYB	TF	LNLEL	Middle	270	192	AT2G16720.1	myb domain protein 7
Arabidopsis halleri	Araha.4530s0002	Araha.4530s0002.1.p	bHLH	TF	LQLDL	C-terminal	434	379	AT2G31210.1	basic helix-loop-helix (bHLH) DNA-binding superfamily protein
Arabidopsis halleri	Araha.4703s0002	Araha.4703s0002.1.p	EIL	TF	LGLVL	C-terminal	516	482	AT5G21120.1	ETHYLENE-INSENSITIVE3-like 2
Arabidopsis halleri	Araha.4706s0016	Araha.4706s0016.1.p	Jumonji	TR	LVLKL	Middle	1049	600	AT3G07610.1	Transcription factor jumonji (jmjC) domain-containing protein
Arabidopsis halleri	Araha.4814s0003	Araha.4814s0003.1.p	NAC	TF	DLNLTP	C-terminal	273	221	AT2G33480.1	NAC domain containing protein 41
Arabidopsis halleri	Araha.4814s0003	Araha.4814s0003.2.p	NAC	TF	DLNLTP	C-terminal	271	219	AT2G33480.2	NAC domain containing protein 41
Arabidopsis halleri	Araha.4820s0013	Araha.4820s0013.1.p	AUX/IAA	TR	LRLGL LKLNL	N-terminal N-terminal	237	11 40	AT3G04730.1	indoleacetic acid-induced protein 16
Arabidopsis halleri	Araha.48267s0001	Araha.48267s0001.1.p	AUX/IAA	TR	LRLGL	N-terminal	189	15	AT1G52830.1	indole-3-acetic acid 6
Arabidopsis halleri	Araha.4860s0021	Araha.4860s0021.1.p			LDLEL	C-terminal	173	158	AT3G09290.1	telomerase activator1
Arabidopsis halleri	Araha.48675s0008	Araha.48675s0008.1.p	RWP-RK	TF	LALPL	N-terminal	689	159	AT4G38340.1	Plant regulator RWP-RK family protein
Arabidopsis halleri	Araha.4917s0002	Araha.4917s0002.1.p	TUB	TF	LFLCL	Middle	444	147	AT1G25280.1	tubby like protein 10
Arabidopsis halleri	Araha.4940s0016	Araha.4940s0016.1.p	MIKC	TF	LMLKL	Middle	197	140	AT5G10140.1	K-box region and MADS-box transcription factor family protein
Arabidopsis halleri	Araha.4954s0012	Araha.4954s0012.1.p	NAC	TF	LILSL	C-terminal	561	514	AT3G10500.1	NAC domain containing protein 53
Arabidopsis halleri	Araha.4968s0010	Araha.4968s0010.1.p	AUX/IAA	TR	LSLSL	N-terminal	159	31	AT3G17600.1	indole-3-acetic acid inducible 31
Arabidopsis halleri	Araha.8490s0007	Araha.8490s0007.1.p	bZIP	TF	LKLRL	Middle	369	213	AT2G40620.1	Basic-leucine zipper (bZIP) transcription factor family protein
Arabidopsis halleri	Araha.8367s0001	Araha.8367s0001.1.p			LKLDL LILSL	Middle Middle	327	132 161	AT1G64280.1	regulatory protein (NPR1)
Arabidopsis halleri	Araha.8220s0005	Araha.8220s0005.1.p	C2H2	TF	LDLSL	C-terminal	236	231	AT5G25160.1	zinc finger protein 3
Arabidopsis halleri	Araha.8148s0010	Araha.8148s0010.1.p	AP2	TF	DLNDAP LDLSL	N-terminal Middle	437	4 310	AT4G36920.1	Integrase-type DNA-binding superfamily protein
Arabidopsis halleri	Araha.7828s0002	Araha.7828s0002.1.p	TCP	TF	LGLSL	Middle	363	184	AT2G31070.1	TCP domain protein 10
Arabidopsis halleri	Araha.7805s0010	Araha.7805s0010.1.p	C2H2	TF	DLNELP	C-terminal	486	475	AT5G56200.1	C2H2 type zinc finger transcription factor family
Arabidopsis halleri	Araha.7683s0009	Araha.7683s0009.1.p	EIL	TF	DLNQLP	C-terminal	366	330	AT5G65100.1	Ethylene insensitive 3 family protein
Arabidopsis halleri	Araha.7679s0002	Araha.7679s0002.1.p	Orphans	TF	LCLGL LFLRL	Middle Middle	302	124 187	AT1G73870.1	B-box type zinc finger protein with CCT domain
Arabidopsis halleri	Araha.7678s0001	Araha.7678s0001.1.p			LKLAL LPLEL LILAL LGLSL LRLCL LWLPL LDLLL LRLIL	N-terminal Middle Middle Middle Middle Middle C-terminal C-terminal	5380	11 1697 1784 3360 3644 3787 4475 5114	AT1G67120.1	ATPases;nucleotide binding;ATP binding;nucleoside-triphosphatases;transcription factor binding
Arabidopsis halleri	Araha.7629s0001	Araha.7629s0001.1.p	HB	TF	LSLGL	C-terminal	434	396	AT2G27220.1	BEL1-like homeodomain 5
Arabidopsis halleri	Araha.7463s0002	Araha.7463s0002.1.p			LILQL	N-terminal	657	161	AT2G27230.1	transcription factor-related
Arabidopsis halleri	Araha.7406s0003	Araha.7406s0003.1.p	C2H2	TF	LALCL FDLNLP	Middle C-terminal	248	67 235	AT5G67450.1	zinc-finger protein 1
Arabidopsis halleri	Araha.7168s0001	Araha.7168s0001.1.p	ERF	TF	LDLDLNLAP LELSL	C-terminal Middle	196	188 124	AT1G53170.1	ethylene response factor 8
Arabidopsis halleri	Araha.7109s0021	Araha.7109s0021.1.p	MYB	TF	LDLTL	Middle	324	185	AT4G00540.2	myb domain protein 3r2
Arabidopsis halleri	Araha.7109s0015	Araha.7109s0015.1.p			LTLNL	C-terminal	528	498	AT4G00480.1	basic helix-loop-helix (bHLH) DNA-binding superfamily protein
Arabidopsis halleri	Araha.69862s0001	Araha.69862s0001.1.p	M-type	TF	LNLNL	Middle	252	188	AT5G48670.1	AGAMOUS-like 80
Arabidopsis halleri	Araha.70058s0002	Araha.70058s0002.1.p			LPLGL	N-terminal	326	13	AT5G09460.1	sequence-specific DNA binding transcription factors;transcription regulators
Arabidopsis halleri	Araha.6900s0004	Araha.6900s0004.1.p	EIL	TF	EDLNIP	C-terminal	632	531	AT3G20770.1	Ethylene insensitive 3 family protein
Arabidopsis halleri	Araha.6872s0011	Araha.6872s0011.1.p			DLNSCP	Middle	452	324	AT4G23860.1	PHD finger protein-related
Arabidopsis halleri	Araha.6793s0006	Araha.6793s0006.1.p			LDLNL	C-terminal	123	118	AT1G02450.1	NIM1-interacting 1
Arabidopsis halleri	Araha.6832s0005	Araha.6832s0005.1.p	MYB-related	TF	LDLFL	C-terminal	234	230	AT1G74430.1	myb domain protein 95
Arabidopsis halleri	Araha.67312s0001	Araha.67312s0001.1.p	HB	TF	LTLGL	C-terminal	443	441	AT2G35940.1	BEL1-like homeodomain 1
Arabidopsis halleri	Araha.6726s0005	Araha.6726s0005.1.p	C2H2	TF	LHLGL	Middle	356	125	AT3G20880.1	WIP domain protein 4
Arabidopsis halleri	Araha.6714s0002	Araha.6714s0002.1.p	SBP	TF	LTLKL	N-terminal	787	100	AT2G47070.1	squamosa promoter binding protein-like 1
Arabidopsis halleri	Araha.6616s0007	Araha.6616s0007.1.p	TUB	TF	LYLGL	N-terminal	326	64	AT3G06380.1	tubby-like protein 9
Arabidopsis halleri	Araha.67016s0001	Araha.67016s0001.1.p	HB	TF	LALNL	Middle	728	285	AT2G32370.1	homeodomain GLABROUS 3
Arabidopsis halleri	Araha.65484s0001	Araha.65484s0001.1.p	HB	TF	LQLQL	Middle	148	85	AT2G28610.1	Homeodomain-like superfamily protein
Arabidopsis halleri	Araha.64645s0001	Araha.64645s0001.1.p	Tify	TF	LELRL	N-terminal	132	9	AT1G30135.1	jasmonate-zim-domain protein 8
Arabidopsis halleri	Araha.64421s0001	Araha.64421s0001.1.p	HSF	TF	LALNL	Middle	402	195	AT4G18880.1	heat shock transcription factor A4A
Arabidopsis halleri	Araha.6418s0010	Araha.6418s0010.1.p	SBP	TF	LGLKL	Middle	431	129	AT5G43270.1	squamosa promoter binding protein-like 2
Arabidopsis halleri	Araha.6366s0012	Araha.6366s0012.1.p	TUB	TF	LYLGL	Middle	408	140	AT2G47900.3	tubby like protein 3
Arabidopsis halleri	Araha.6102s0003	Araha.6102s0003.1.p	AUX/IAA	TR	LELRL	N-terminal	176	9	AT5G25890.1	indole-3-acetic acid inducible 28
Arabidopsis halleri	Araha.6226s0002	Araha.6226s0002.1.p	MIKC	TF	LELRL	Middle	291	105	AT5G23260.2	K-box region and MADS-box transcription factor family protein
Arabidopsis halleri	Araha.6251s0001	Araha.6251s0001.1.p	MYB	TF	DLNVLP LLLRL	Middle Middle	250	156 75	AT1G66370.1	myb domain protein 113
Arabidopsis halleri	Araha.6022s0016	Araha.6022s0016.1.p	AUX/IAA	TR	LDLAL	N-terminal	265	47	AT1G04100.1	indoleacetic acid-induced protein 10
Arabidopsis halleri	Araha.60507s0005	Araha.60507s0005.1.p	ERF	TF	LDLNLDP	C-terminal	186	181	AT1G03800.1	ERF domain protein 10
Arabidopsis halleri	Araha.56889s0001	Araha.56889s0001.1.p	HSF	TF	LSLNL	Middle	342	192	AT5G45710.1	winged-helix DNA-binding transcription factor family protein
Arabidopsis halleri	Araha.5856s0006	Araha.5856s0006.1.p	PHD	TR	LFLDL	N-terminal	1068	160	AT5G58610.1	PHD finger transcription factor, putative
Arabidopsis halleri	Araha.5686s0001	Araha.5686s0001.1.p	MYB	TF	LNLEL	Middle	286	200	AT4G38620.1	myb domain protein 4
Arabidopsis halleri	Araha.5541s0001	Araha.5541s0001.1.p	C2H2	TF	DLNPKP	N-terminal	302	58	AT1G34790.1	C2H2 and C2HC zinc fingers superfamily protein
Arabidopsis halleri	Araha.5635s0014	Araha.5635s0014.1.p	TRAF	TR	DLNETP	C-terminal	587	474	AT5G45110.1	NPR1-like protein 3
Arabidopsis halleri	Araha.5485s0008	Araha.5485s0008.1.p	PHD	TR	LSLTL	Middle	1177	312	AT3G14980.1	Acyl-CoA N-acyltransferase with RING/FYVE/PHD-type zinc finger protein
Arabidopsis halleri	Araha.5438s0014	Araha.5438s0014.1.p	DDT	TR	DLNCGP	N-terminal	1543	120	AT5G12400.1	DNA binding;zinc ion binding;DNA binding
Arabidopsis halleri	Araha.5292s0002	Araha.5292s0002.1.p	C2H2	TF	LCLDLNLTP	C-terminal	179	150	AT2G37430.1	C2H2 and C2HC zinc fingers superfamily protein
Arabidopsis halleri	Araha.5366s0007	Araha.5366s0007.1.p	C2H2	TF	LALCL IDLNLP	Middle C-terminal	269	72 220	AT3G19580.1	zinc-finger protein 2
Arabidopsis halleri	Araha.5204s0010	Araha.5204s0010.1.p	AUX/IAA	TR	LCLGL LKLNL	N-terminal N-terminal	230	16 42	AT1G04250.1	AUX/IAA transcriptional regulator family protein
Arabidopsis halleri	Araha.5204s0009	Araha.5204s0009.1.p	AUX/IAA	TR	LRLGL	N-terminal	190	14	AT1G04240.1	AUX/IAA transcriptional regulator family protein
Arabidopsis halleri	Araha.5176s0001	Araha.5176s0001.1.p	G2-like	TF	LDLDL LSLSL LDLTL	C-terminal C-terminal C-terminal	344	277 307 341	AT2G38300.1	myb-like HTH transcriptional regulator family protein
Arabidopsis halleri	Araha.5176s0001	Araha.5176s0001.2.p	G2-like	TF	LDLDL LSLSL LDLTL	C-terminal C-terminal C-terminal	331	264 294 328	AT2G38300.1	myb-like HTH transcriptional regulator family protein
Arabidopsis halleri	Araha.50643s0001	Araha.50643s0001.1.p	AUX/IAA	TR	LRLGL	N-terminal	317	51	AT2G22670.4	indoleacetic acid-induced protein 8
Arabidopsis halleri	Araha.5102s0011	Araha.5102s0011.1.p	AUX/IAA	TR	LGLSL LALQL	N-terminal Middle	192	34 127	AT2G01200.2	indole-3-acetic acid inducible 32
Arabidopsis halleri	Araha.5008s0002	Araha.5008s0002.1.p	SBP	TF	LDLNL LSLQL LPLEL	N-terminal Middle Middle	1017	89 373 444	AT1G20980.1	squamosa promoter binding protein-like 14
Arabidopsis halleri	Araha.49879s0016	Araha.49879s0016.1.p	BES1	TF	LELTL	C-terminal	336	326	AT1G75080.1	Brassinosteroid signalling positive regulator (BZR1) family protein
Arabidopsis halleri	Araha.49827s0001	Araha.49827s0001.1.p	HB	TF	LGLSL	N-terminal	284	10	AT4G16780.1	homeobox protein 2
Arabidopsis halleri	Araha.22349s0004	Araha.22349s0004.1.p	C2C2-CO-like	TF	LVLKL LPLPL	Middle Middle	379	181 265	AT3G21880.1	B-box type zinc finger protein with CCT domain
Arabidopsis halleri	Araha.2250s0002	Araha.2250s0002.1.p	HB	TF	LALSL LQLQL	N-terminal Middle	332	5 92	AT5G06710.1	homeobox from Arabidopsis thaliana
Arabidopsis halleri	Araha.21995s0003	Araha.21995s0003.1.p	PHD	TR	LELAL LSLSL	C-terminal C-terminal	1318	1238 1292	AT5G16680.1	RING/FYVE/PHD zinc finger superfamily protein
Arabidopsis halleri	Araha.2135s0001	Araha.2135s0001.1.p	C2H2	TF	QDLNPPP	Middle	439	326	AT3G62850.1	zinc finger protein-related
Arabidopsis halleri	Araha.21592s0001	Araha.21592s0001.1.p	AUX/IAA	TR	LELKL	N-terminal	269	44	AT1G51950.1	indole-3-acetic acid inducible 18
Arabidopsis halleri	Araha.2099s0005	Araha.2099s0005.1.p	C2H2	TF	LDLKL LTLRL	N-terminal C-terminal	209	37 206	AT1G24625.1	zinc finger protein 7
Arabidopsis halleri	Araha.21185s0005	Araha.21185s0005.1.p			LFLAL	N-terminal	720	150	AT2G31280.1	conserved peptide upstream open reading frame 7
Arabidopsis halleri	Araha.20560s0006	Araha.20560s0006.1.p	ERF	TF	LDLGL	Middle	311	130	AT5G18450.1	Integrase-type DNA-binding superfamily protein
Arabidopsis halleri	Araha.2031s0003	Araha.2031s0003.1.p	AUX/IAA	TR	LRLGL	N-terminal	176	36	AT2G46990.1	indole-3-acetic acid inducible 20
Arabidopsis halleri	Araha.2031s0003	Araha.2031s0003.2.p	AUX/IAA	TR	LRLGL	Middle	125	36	AT2G46990.1	indole-3-acetic acid inducible 20
Arabidopsis halleri	Araha.20468s0006	Araha.20468s0006.1.p	HB	TF	LTLAL	C-terminal	684	641	AT1G79840.1	HD-ZIP IV family of homeobox-leucine zipper protein with lipid-binding START domain
Arabidopsis halleri	Araha.20257s0001	Araha.20257s0001.1.p	MYB	TF	LALTL	C-terminal	303	251	AT3G29020.2	myb domain protein 110
Arabidopsis halleri	Araha.19807s0002	Araha.19807s0002.1.p	G2-like	TF	LSLEL	C-terminal	168	159	AT4G04580.1	Homeodomain-like superfamily protein
Arabidopsis halleri	Araha.19926s0004	Araha.19926s0004.1.p	HB	TF	LELAL	Middle	736	258	AT4G00730.1	Homeobox-leucine zipper family protein / lipid-binding START domain-containing protein
Arabidopsis halleri	Araha.1971s0014	Araha.1971s0014.1.p			LCLTL	N-terminal	277	58	AT2G32600.1	hydroxyproline-rich glycoprotein family protein
Arabidopsis halleri	Araha.19794s0003	Araha.19794s0003.1.p	MYB	TF	LSLSL	Middle	308	216	AT2G23290.1	myb domain protein 70
Arabidopsis halleri	Araha.19508s0004	Araha.19508s0004.1.p	C2H2	TF	FDLNQPP	C-terminal	290	274	AT2G26940.1	C2H2-type zinc finger family protein
Arabidopsis halleri	Araha.1964s0004	Araha.1964s0004.1.p	HB	TF	LSLSL	Middle	473	155	AT4G32980.1	homeobox gene 1
Arabidopsis halleri	Araha.1947s0004	Araha.1947s0004.1.p	WRKY	TF	LQLFL LNLRL LPLSL LVLSL	N-terminal Middle Middle C-terminal	1391	310 525 852 1074	AT5G45260.1	Disease resistance protein (TIR-NBS-LRR class)
Arabidopsis halleri	Araha.19349s0002	Araha.19349s0002.1.p			LDLNLP	Middle	463	322	AT2G40130.2	Double Clp-N motif-containing P-loop nucleoside triphosphate hydrolases superfamily protein
Arabidopsis halleri	Araha.19205s0002	Araha.19205s0002.1.p			LELSL	N-terminal	427	9	AT4G28910.1	novel interactor of JAZ
Arabidopsis halleri	Araha.19157s0011	Araha.19157s0011.2.p	RWP-RK	TF	DLNCLP	Middle	266	156	AT4G35590.1	RWP-RK domain-containing protein
Arabidopsis halleri	Araha.19157s0011	Araha.19157s0011.1.p	RWP-RK	TF	DLNCLP	Middle	330	156	AT4G35590.1	RWP-RK domain-containing protein
Arabidopsis halleri	Araha.19157s0009	Araha.19157s0009.1.p	C2H2	TF	DLNVDP DLNKSP	C-terminal C-terminal	278	240 262	AT4G35610.1	zinc finger (C2H2 type) family protein
Arabidopsis halleri	Araha.19114s0001	Araha.19114s0001.1.p	AP2	TF	LDLSL	Middle	293	210	AT5G67180.1	target of early activation tagged (EAT) 3
Arabidopsis halleri	Araha.18865s0001	Araha.18865s0001.1.p	AUX/IAA	TR	LTLAL	N-terminal	184	23	AT1G80390.1	indole-3-acetic acid inducible 15
Arabidopsis halleri	Araha.18479s0010	Araha.18479s0010.1.p	NOZZLE	TF	LSLKL	C-terminal	322	319	AT4G27330.1	sporocyteless (SPL)
Arabidopsis halleri	Araha.18448s0001	Araha.18448s0001.1.p	C2H2	TF	LPLDLNLP	C-terminal	172	140	AT2G28200.1	C2H2-type zinc finger family protein
Arabidopsis halleri	Araha.18394s0001	Araha.18394s0001.1.p			LELTL	C-terminal	209	200	AT4G18890.1	BES1/BZR1 homolog 3
Arabidopsis halleri	Araha.1835s0010	Araha.1835s0010.2.p	HB	TF	LSLSL	N-terminal	537	82	AT1G19700.1	BEL1-like homeodomain 10
Arabidopsis halleri	Araha.1835s0010	Araha.1835s0010.1.p	HB	TF	LSLSL	N-terminal	537	82	AT1G19700.1	BEL1-like homeodomain 10
Arabidopsis halleri	Araha.18327s0004	Araha.18327s0004.1.p	G2-like	TF	LNLDL	N-terminal	314	14	AT4G37180.1	Homeodomain-like superfamily protein
Arabidopsis halleri	Araha.18064s0001	Araha.18064s0001.1.p	PHD	TR	LALAL	Middle	1139	834	AT4G14920.1	Acyl-CoA N-acyltransferase with RING/FYVE/PHD-type zinc finger protein
Arabidopsis halleri	Araha.1742s0003	Araha.1742s0003.1.p	HB	TF	DLNLEP	N-terminal	743	99	AT4G04890.1	protodermal factor 2
Arabidopsis halleri	Araha.17269s0001	Araha.17269s0001.1.p	TCP	TF	LELGL	C-terminal	317	256	AT3G27010.1	TEOSINTE BRANCHED 1, cycloidea, PCF (TCP)-domain family protein 20
Arabidopsis halleri	Araha.1696s0002	Araha.1696s0002.1.p	GRAS	TF	LPLIL	Middle	445	295	AT3G60630.1	GRAS family transcription factor
Arabidopsis halleri	Araha.16919s0004	Araha.16919s0004.2.p	HB	TF	LSLSL	Middle	614	236	AT4G36870.1	BEL1-like homeodomain 2
Arabidopsis halleri	Araha.16804s0003	Araha.16804s0003.2.p	Orphans	TF	DLNANP	Middle	151	108	AT4G38960.3	B-box type zinc finger family protein
Arabidopsis halleri	Araha.16919s0004	Araha.16919s0004.1.p	HB	TF	LSLSL	Middle	614	236	AT4G36870.1	BEL1-like homeodomain 2
Arabidopsis halleri	Araha.16112s0001	Araha.16112s0001.1.p			LRLCL	Middle	325	218	AT2G41370.1	Ankyrin repeat family protein / BTB/POZ domain-containing protein
Arabidopsis halleri	Araha.16488s0006	Araha.16488s0006.1.p	BBR-BPC	TF	LGLQL	N-terminal	278	25	AT1G14685.1	basic pentacysteine 2
Arabidopsis halleri	Araha.16804s0003	Araha.16804s0003.1.p	DBB	TF	DLNANP	C-terminal	184	141	AT4G38960.1	B-box type zinc finger family protein
Arabidopsis halleri	Araha.15791s0001	Araha.15791s0001.1.p	C2H2	TF	LNLSL LTLPL LTLKL	N-terminal N-terminal C-terminal	261	38 59 258	AT1G66140.1	zinc finger protein 4
Arabidopsis halleri	Araha.1584s0002	Araha.1584s0002.1.p	LOB	TF	LELTL	C-terminal	234	189	AT1G67100.1	LOB domain-containing protein 40
Arabidopsis halleri	Araha.15719s0013	Araha.15719s0013.1.p	PHD	TR	LLLKL	Middle	2033	1244	AT3G01460.1	methyl-CPG-binding domain 9
Arabidopsis halleri	Araha.1545s0017	Araha.1545s0017.1.p	G2-like	TF	LVLQL LDLSL LSLSL LDLTL	Middle C-terminal C-terminal C-terminal	413	115 338 374 410	AT2G40260.1	Homeodomain-like superfamily protein
Arabidopsis halleri	Araha.1519s0001	Araha.1519s0001.1.p	HB	TF	LVLGL LTLSL	N-terminal N-terminal	284	13 48	AT4G37790.1	Homeobox-leucine zipper protein family
Arabidopsis halleri	Araha.14933s0008	Araha.14933s0008.1.p	WRKY	TF	LSLKL LSLSL	N-terminal Middle	351	7 152	AT1G68150.1	WRKY DNA-binding protein 9
Arabidopsis halleri	Araha.1486s0003	Araha.1486s0003.1.p	BES1	TF	LELTL	C-terminal	248	239	AT1G19350.3	Brassinosteroid signalling positive regulator (BZR1) family protein
Arabidopsis halleri	Araha.14511s0002	Araha.14511s0002.1.p	MIKC	TF	LDLTL	C-terminal	257	242	AT1G26310.1	K-box region and MADS-box transcription factor family protein
Arabidopsis halleri	Araha.14682s0001	Araha.14682s0001.1.p	MYB-related	TF	LDLEL	C-terminal	234	213	AT5G56840.1	myb-like transcription factor family protein
Arabidopsis halleri	Araha.14402s0004	Araha.14402s0004.1.p	MIKC	TF	LELQL LRLGL	Middle C-terminal	238	86 231	AT2G22540.1	K-box region and MADS-box transcription factor family protein
Arabidopsis halleri	Araha.14380s0003	Araha.14380s0003.1.p	B3	TF	DLNSDP	C-terminal	799	738	AT2G30470.1	high-level expression of sugar-inducible gene 2
Arabidopsis halleri	Araha.1407s0037	Araha.1407s0037.1.p			LDLNL	C-terminal	112	107	AT1G09415.1	NIM1-interacting 3
Arabidopsis halleri	Araha.14376s0001	Araha.14376s0001.1.p			DLNNLP	N-terminal	211	10	AT1G13400.1	C2H2 and C2HC zinc fingers superfamily protein
Arabidopsis halleri	Araha.14378s0004	Araha.14378s0004.1.p	NF-YC	TF	LELFL	N-terminal	222	41	AT3G12480.1	nuclear factor Y, subunit C11
Arabidopsis halleri	Araha.13696s0003	Araha.13696s0003.1.p	Jumonji	TR	LRLPL	N-terminal	935	143	AT4G00990.1	Transcription factor jumonji (jmjC) domain-containing protein
Arabidopsis halleri	Araha.13660s0008	Araha.13660s0008.1.p	C2H2	TF	IDLNLP	C-terminal	456	447	AT1G26610.1	C2H2-like zinc finger protein
Arabidopsis halleri	Araha.13692s0015	Araha.13692s0015.1.p	NAC	TF	LYLEL	C-terminal	379	298	AT5G09330.1	NAC domain containing protein 82
Arabidopsis halleri	Araha.13695s0003	Araha.13695s0003.1.p	C2H2	TF	LDLDL LDLNLP	C-terminal C-terminal	364	311 313	AT5G04390.1	C2H2-type zinc finger family protein
Arabidopsis halleri	Araha.13197s0001	Araha.13197s0001.1.p	C2H2	TF	LELRL	C-terminal	138	133	AT5G43540.1	C2H2 and C2HC zinc fingers superfamily protein
Arabidopsis halleri	Araha.13267s0004	Araha.13267s0004.1.p	Trihelix	TF	LQLAL	Middle	442	258	AT1G21200.1	sequence-specific DNA binding transcription factors
Arabidopsis halleri	Araha.13008s0001	Araha.13008s0001.1.p	BBR-BPC	TF	LGLQL	N-terminal	282	25	AT2G01930.1	basic pentacysteine1
Arabidopsis halleri	Araha.13048s0010	Araha.13048s0010.1.p	IWS1	TR	DLNDRP	C-terminal	1005	770	AT4G24200.1	Transcription elongation factor (TFIIS) family protein
Arabidopsis halleri	Araha.1277s0003	Araha.1277s0003.2.p	G2-like	TF	LSLSL LNLNL	C-terminal C-terminal	261	205 251	AT2G02060.1	Homeodomain-like superfamily protein
Arabidopsis halleri	Araha.12648s0006	Araha.12648s0006.1.p			DLNLKP LDLNL	Middle C-terminal	130	84 125	AT4G01895.1	systemic acquired resistance (SAR) regulator protein NIMIN-1-related
Arabidopsis halleri	Araha.1277s0003	Araha.1277s0003.1.p	G2-like	TF	LSLSL LNLNL	C-terminal C-terminal	262	206 252	AT2G02060.1	Homeodomain-like superfamily protein
Arabidopsis halleri	Araha.12605s0011	Araha.12605s0011.2.p	AUX/IAA	TR	LDLGL	N-terminal	210	5	AT4G32280.1	indole-3-acetic acid inducible 29
Arabidopsis halleri	Araha.12632s0009	Araha.12632s0009.1.p			LKLEL	N-terminal	311	16	AT5G20910.1	RING/U-box superfamily protein
Arabidopsis halleri	Araha.1252s0009	Araha.1252s0009.1.p	MIKC	TF	LQLEL	Middle	209	103	AT5G20240.1	K-box region and MADS-box transcription factor family protein
Arabidopsis halleri	Araha.12605s0009	Araha.12605s0009.1.p			LSLRL	C-terminal	243	219	AT4G32295.1
Arabidopsis halleri	Araha.12605s0011	Araha.12605s0011.1.p	AUX/IAA	TR	LDLGL	N-terminal	252	5	AT4G32280.1	indole-3-acetic acid inducible 29
Arabidopsis halleri	Araha.12376s0003	Araha.12376s0003.1.p			LDLHL	N-terminal	124	8	AT3G22275.1
Arabidopsis halleri	Araha.12397s0010	Araha.12397s0010.1.p	AUX/IAA	TR	LGLSL	N-terminal	154	33	AT1G15050.1	indole-3-acetic acid inducible 34
Arabidopsis halleri	Araha.12231s0008	Araha.12231s0008.1.p	Jumonji	TR	LGLAL	Middle	1210	689	AT1G08620.1	Transcription factor jumonji (jmj) family protein / zinc finger (C5HC2 type) family protein
Arabidopsis halleri	Araha.12096s0001	Araha.12096s0001.1.p	C2H2	TF	IDLNLP	C-terminal	300	283	AT3G60580.1	C2H2-like zinc finger protein
Arabidopsis halleri	Araha.12115s0001	Araha.12115s0001.1.p	AUX/IAA	TR	LELRL	N-terminal	268	37	AT3G16500.1	phytochrome-associated protein 1
Arabidopsis halleri	Araha.12093s0003	Araha.12093s0003.1.p	ERF	TF	DLNQIP	C-terminal	154	144	AT1G46768.1	related to AP2 1
Arabidopsis halleri	Araha.11810s0001	Araha.11810s0001.1.p	B3	TF	LRLPL LRLPL LTLTL	N-terminal Middle C-terminal	678	122 459 578	AT2G24690.1	Transcriptional factor B3 family protein
Arabidopsis halleri	Araha.11492s0011	Araha.11492s0011.1.p			LPLGL	N-terminal	356	12	AT5G64340.1	sequence-specific DNA binding transcription factors;transcription regulators
Arabidopsis halleri	Araha.11451s0009	Araha.11451s0009.1.p	Trihelix	TF	LPLPL	C-terminal	548	468	AT1G76890.2	Duplicated homeodomain-like superfamily protein
Arabidopsis halleri	Araha.11372s0006	Araha.11372s0006.2.p	SBP	TF	LCLKL	Middle	397	127	AT1G27370.1	squamosa promoter binding protein-like 10
Arabidopsis halleri	Araha.11372s0006	Araha.11372s0006.1.p	SBP	TF	LCLKL	Middle	397	127	AT1G27370.1	squamosa promoter binding protein-like 10
Arabidopsis halleri	Araha.11372s0005	Araha.11372s0005.2.p	SBP	TF	LCLKL	Middle	393	127	AT1G27360.1	squamosa promoter-like 11
Arabidopsis halleri	Araha.11372s0005	Araha.11372s0005.1.p	SBP	TF	LCLKL	Middle	393	127	AT1G27360.1	squamosa promoter-like 11
Arabidopsis halleri	Araha.11243s0002	Araha.11243s0002.1.p	G2-like	TF	LSLEL	C-terminal	171	162	AT4G04580.1	Homeodomain-like superfamily protein
Arabidopsis halleri	Araha.1122s0013	Araha.1122s0013.1.p	AUX/IAA	TR	LCLGL LKLNL	N-terminal N-terminal	229	10 41	AT4G14550.1	indole-3-acetic acid inducible 14
Arabidopsis halleri	Araha.10778s0003	Araha.10778s0003.1.p			LVLQL	Middle	91	26	AT3G47710.1	BANQUO 3
Arabidopsis halleri	Araha.1122s0011	Araha.1122s0011.1.p	AUX/IAA	TR	LRLGL	N-terminal	167	16	AT4G14560.1	indole-3-acetic acid inducible
Arabidopsis halleri	Araha.10628s0004	Araha.10628s0004.1.p	MYB	TF	LKLQL	Middle	320	171	AT4G17785.1	myb domain protein 39
Arabidopsis halleri	Araha.10539s0007	Araha.10539s0007.1.p	MYB-related	TF	LKLQL LELTL	Middle Middle	746	323 347	AT2G36960.3	TSL-kinase interacting protein 1
Arabidopsis halleri	Araha.10536s0001	Araha.10536s0001.1.p			LDLNLP	C-terminal	787	644	AT1G07200.2	Double Clp-N motif-containing P-loop nucleoside triphosphate hydrolases superfamily protein
Arabidopsis halleri	Araha.10517s0003	Araha.10517s0003.1.p	SBP	TF	LTLNL	N-terminal	818	94	AT3G60030.1	squamosa promoter-binding protein-like 12
Arabidopsis halleri	Araha.10374s0003	Araha.10374s0003.1.p	M-type	TF	LSLLL	Middle	266	104	AT5G26950.1	AGAMOUS-like 93
Arabidopsis halleri	Araha.10347s0004	Araha.10347s0004.1.p	GRAS	TF	LKLVL	N-terminal	423	61	AT2G04890.1	SCARECROW-like 21
Arabidopsis halleri	Araha.10305s0001	Araha.10305s0001.1.p	MIKC	TF	LQLGL	C-terminal	256	225	AT3G57390.1	AGAMOUS-like 18
Arabidopsis halleri	Araha.10294s0015	Araha.10294s0015.1.p	HB	TF	LSLSL LTLGL	N-terminal C-terminal	537	97 477	AT4G34610.1	BEL1-like homeodomain 6
Arabidopsis halleri	Araha.10095s0001	Araha.10095s0001.1.p	bHLH	TF	LRLTL	C-terminal	322	269	AT1G72210.1	basic helix-loop-helix (bHLH) DNA-binding superfamily protein
Arabidopsis halleri	Araha.10072s0001	Araha.10072s0001.1.p	bZIP	TF	LKLRL	Middle	388	264	AT2G31370.1	Basic-leucine zipper (bZIP) transcription factor family protein
Arabidopsis halleri	Araha.0947s0001	Araha.0947s0001.1.p	ERF	TF	LDLNL LDLNL	N-terminal Middle	448	4 309	AT2G28550.1	related to AP2.7
Arabidopsis halleri	Araha.0898s0012	Araha.0898s0012.1.p	B3	TF	LYLPL	Middle	943	657	AT1G26680.1	transcriptional factor B3 family protein
Arabidopsis halleri	Araha.0879s0005	Araha.0879s0005.1.p	MYB-related	TF	LSLKL	C-terminal	368	329	AT5G47390.1	myb-like transcription factor family protein
Arabidopsis halleri	Araha.0879s0003	Araha.0879s0003.1.p	HB	TF	LGLSL LQLNL	N-terminal N-terminal	284	10 25	AT5G47370.1	Homeobox-leucine zipper protein 4 (HB-4) / HD-ZIP protein
Arabidopsis halleri	Araha.0859s0001	Araha.0859s0001.1.p	C2H2	TF	LDLEL	C-terminal	306	293	AT2G37740.1	zinc-finger protein 10
Arabidopsis halleri	Araha.0783s0019	Araha.0783s0019.1.p	HB	TF	LSLPL	C-terminal	715	545	AT5G17320.1	homeodomain GLABROUS 9
Arabidopsis halleri	Araha.0754s0003	Araha.0754s0003.1.p	AUX/IAA	TR	LRLGL	N-terminal	310	51	AT4G29080.1	phytochrome-associated protein 2
Arabidopsis halleri	Araha.0722s0002	Araha.0722s0002.1.p	HSF	TF	LALNL	C-terminal	349	340	AT1G46264.1	heat shock transcription factor B4
Arabidopsis halleri	Araha.0689s0002	Araha.0689s0002.1.p	RWP-RK	TF	LPLAL LELYL	Middle Middle	915	318 373	AT3G59580.1	Plant regulator RWP-RK family protein
Arabidopsis halleri	Araha.0661s0002	Araha.0661s0002.1.p	MYB	TF	LILRL	Middle	256	90	AT3G13540.1	myb domain protein 5
Arabidopsis halleri	Araha.0626s0002	Araha.0626s0002.1.p	GRAS	TF	LSLML	N-terminal	527	109	AT1G50600.1	scarecrow-like 5
Arabidopsis halleri	Araha.0602s0030	Araha.0602s0030.1.p	C2H2	TF	LELRL	C-terminal	143	127	AT3G53820.1	C2H2 and C2HC zinc fingers superfamily protein
Arabidopsis halleri	Araha.0617s0002	Araha.0617s0002.1.p	HB	TF	LGLPL	Middle	1667	862	AT5G44180.1	Homeodomain-like transcriptional regulator
Arabidopsis halleri	Araha.0399s0001	Araha.0399s0001.1.p	LOB	TF	LDLSL	Middle	250	186	AT5G67420.1	LOB domain-containing protein 37
Arabidopsis halleri	Araha.0473s0001	Araha.0473s0001.1.p	RWP-RK	TF	LPLAL	Middle	977	361	AT4G35270.1	Plant regulator RWP-RK family protein
Arabidopsis halleri	Araha.0602s0006	Araha.0602s0006.1.p	C2H2	TF	LDLNLTP	C-terminal	176	148	AT3G53600.1	C2H2-type zinc finger family protein
Arabidopsis halleri	Araha.0473s0002	Araha.0473s0002.1.p	C2H2	TF	LDLRL LDLNVP	C-terminal C-terminal	285	280 259	AT4G35280.1	C2H2-like zinc finger protein
Arabidopsis halleri	Araha.0393s0005	Araha.0393s0005.1.p	C2H2	TF	LRLSL LNLEL LDLSL	Middle Middle C-terminal	194	54 66 189	AT5G57520.1	zinc finger protein 2
Arabidopsis halleri	Araha.0386s0005	Araha.0386s0005.1.p	ARID	TR	LSLGL	C-terminal	1462	1231	AT1G63490.1	transcription factor jumonji (jmjC) domain-containing protein
Arabidopsis halleri	Araha.0354s0004	Araha.0354s0004.1.p	MYB-related	TF	LILKL	N-terminal	198	48	AT1G71030.1	MYB-like 2
Arabidopsis halleri	Araha.0351s0007	Araha.0351s0007.1.p	Tify	TF	LELRL	N-terminal	130	11	AT2G34600.1	jasmonate-zim-domain protein 7
Arabidopsis halleri	Araha.0018s0010	Araha.0018s0010.1.p	C2H2	TF	LDLEL	C-terminal	216	208	AT2G42410.1	zinc finger protein 11
Arabidopsis halleri	Araha.0173s0015	Araha.0173s0015.1.p	bHLH	TF	LQLQL	C-terminal	340	302	AT2G43010.1	phytochrome interacting factor 4
Arabidopsis halleri	Araha.0310s0003	Araha.0310s0003.1.p	ARID	TR	LPLEL	C-terminal	793	602	AT2G17410.1	ARID/BRIGHT DNA-binding domain-containing protein
Amaranthus hypochondriacus	AHYPO_020914	AHYPO_020914-RA	C2H2	TF	LDLEL	N-terminal	114	21	AT5G57520.1	zinc finger protein 2
Amaranthus hypochondriacus	AHYPO_021317	AHYPO_021317-RA	C2H2	TF	LDLNL LKLEL	C-terminal C-terminal	232	184 221	AT5G59820.1	C2H2-type zinc finger family protein
Amaranthus hypochondriacus	AHYPO_021466	AHYPO_021466-RA	AUX/IAA	TR	LRLGL	N-terminal	310	69	AT5G65670.2	indole-3-acetic acid inducible 9
Amaranthus hypochondriacus	AHYPO_021574	AHYPO_021574-RA	AP2	TF	LDLNL	Middle	510	343	AT2G28550.3	related to AP2.7
Amaranthus hypochondriacus	AHYPO_021633	AHYPO_021633-RA	HB	TF	LSLAL LELAL	N-terminal Middle	837	71 350	AT4G00730.1	Homeobox-leucine zipper family protein / lipid-binding START domain-containing protein
Amaranthus hypochondriacus	AHYPO_022201	AHYPO_022201-RA	MYB	TF	LVLEL	Middle	260	73	AT3G46130.1	myb domain protein 48
Amaranthus hypochondriacus	AHYPO_022530	AHYPO_022530-RA	DDT	TR	DLNQVP LRLPL	N-terminal Middle	2267	36 723	AT3G01460.1	methyl-CPG-binding domain 9
Amaranthus hypochondriacus	AHYPO_020044	AHYPO_020044-RA	ERF	TF	LDLNLGP LELSL	C-terminal Middle	175	165 113	AT3G15210.1	ethylene responsive element binding factor 4
Amaranthus hypochondriacus	AHYPO_020116	AHYPO_020116-RA	HB	TF	LDLDL LELSL	C-terminal C-terminal	323	268 309	AT2G17950.1	Homeodomain-like superfamily protein
Amaranthus hypochondriacus	AHYPO_020404	AHYPO_020404-RA	HB	TF	LSLSL LALGL	N-terminal C-terminal	628	136 574	AT1G75410.2	BEL1-like homeodomain 3
Amaranthus hypochondriacus	AHYPO_020485	AHYPO_020485-RA	C2H2	TF	LDLQL	Middle	416	255	AT1G68130.1	indeterminate(ID)-domain 14
Amaranthus hypochondriacus	AHYPO_020533	AHYPO_020533-RA	SBP	TF	LRLQL LNLPL	N-terminal Middle	1101	123 443	AT1G20980.1	squamosa promoter binding protein-like 14
Amaranthus hypochondriacus	AHYPO_020849	AHYPO_020849-RA	MYB	TF	LSLSL	Middle	310	214	AT4G37260.1	myb domain protein 73
Amaranthus hypochondriacus	AHYPO_020667	AHYPO_020667-RA			LSLRL	C-terminal	403	315	AT3G24150.1
Amaranthus hypochondriacus	AHYPO_020770	AHYPO_020770-RA	bHLH	TF	LQLDL	C-terminal	489	430	AT2G31220.1	basic helix-loop-helix (bHLH) DNA-binding superfamily protein
Amaranthus hypochondriacus	AHYPO_018967	AHYPO_018967-RA	PHD	TR	LDLNL LDLVL LVLSL	C-terminal C-terminal C-terminal	948	892 908 938	AT3G02890.1	RING/FYVE/PHD zinc finger superfamily protein
Amaranthus hypochondriacus	AHYPO_019557	AHYPO_019557-RA	AUX/IAA	TR	LRLGL	N-terminal	296	49	AT4G29080.1	phytochrome-associated protein 2
Amaranthus hypochondriacus	AHYPO_019649	AHYPO_019649-RA			LSLSL LTLGL	N-terminal C-terminal	719	175 644	AT2G35940.3	BEL1-like homeodomain 1
Amaranthus hypochondriacus	AHYPO_018944	AHYPO_018944-RA	AUX/IAA	TR	LNLGL LGLGL LKLNL	N-terminal N-terminal N-terminal	211	17 23 50	AT1G04250.1	AUX/IAA transcriptional regulator family protein
Amaranthus hypochondriacus	AHYPO_018675	AHYPO_018675-RA	B3	TF	LALRL	Middle	886	509	AT4G32010.1	HSI2-like 1
Amaranthus hypochondriacus	AHYPO_018442	AHYPO_018442-RA	C2H2	TF	LDLSL LKLKL	C-terminal C-terminal	221	185 218	AT5G59820.1	C2H2-type zinc finger family protein
Amaranthus hypochondriacus	AHYPO_018518	AHYPO_018518-RA	BES1	TF	LELTL	C-terminal	324	314	AT1G75080.1	Brassinosteroid signalling positive regulator (BZR1) family protein
Amaranthus hypochondriacus	AHYPO_018082	AHYPO_018082-RA	MIKC	TF	LRLQL	Middle	199	86	AT2G22540.1	K-box region and MADS-box transcription factor family protein
Amaranthus hypochondriacus	AHYPO_018402	AHYPO_018402-RA	C2H2	TF	LSLQL LDLNLP	Middle C-terminal	256	151 234	AT5G04390.1	C2H2-type zinc finger family protein
Amaranthus hypochondriacus	AHYPO_017866	AHYPO_017866-RA	C2H2	TF	IDLNLP	C-terminal	219	194	AT3G60580.1	C2H2-like zinc finger protein
Amaranthus hypochondriacus	AHYPO_018034	AHYPO_018034-RA			LELAL LSLSL	C-terminal C-terminal	1366	1272 1320	AT3G02890.1	RING/FYVE/PHD zinc finger superfamily protein
Amaranthus hypochondriacus	AHYPO_017751	AHYPO_017751-RA	ERF	TF	DLNGSP LDLSL	N-terminal Middle	520	4 318	AT4G36920.2	Integrase-type DNA-binding superfamily protein
Amaranthus hypochondriacus	AHYPO_017577	AHYPO_017577-RA	C3H	TF	DLNKVP	Middle	290	77	AT5G07500.1	Zinc finger C-x8-C-x5-C-x3-H type family protein
Amaranthus hypochondriacus	AHYPO_016701	AHYPO_016701-RA	AUX/IAA	TR	LELGL LPLFL	N-terminal Middle	254	5 94	AT4G32280.1	indole-3-acetic acid inducible 29
Amaranthus hypochondriacus	AHYPO_016920	AHYPO_016920-RA			LELSL	N-terminal	404	9	AT4G28910.3	novel interactor of JAZ
Amaranthus hypochondriacus	AHYPO_017477	AHYPO_017477-RA	PHD	TR	LDLYL LNLSL LVLSL	C-terminal C-terminal C-terminal	946	892 906 936	AT3G02890.1	RING/FYVE/PHD zinc finger superfamily protein
Amaranthus hypochondriacus	AHYPO_016595	AHYPO_016595-RA	TCP	TF	LKLSL GDLNRP	Middle C-terminal	471	270 458	AT3G15030.3	TCP family transcription factor 4
Amaranthus hypochondriacus	AHYPO_016578	AHYPO_016578-RA	C2H2	TF	LDLEL LELRL	C-terminal C-terminal	200	176 195	AT3G23130.1	C2H2 and C2HC zinc fingers superfamily protein
Amaranthus hypochondriacus	AHYPO_016579	AHYPO_016579-RA			LELRL	C-terminal	172	164	AT3G09290.1	telomerase activator1
Amaranthus hypochondriacus	AHYPO_016559	AHYPO_016559-RA	AUX/IAA	TR	LRLGL	N-terminal	198	22	AT1G04240.1	AUX/IAA transcriptional regulator family protein
Amaranthus hypochondriacus	AHYPO_016316	AHYPO_016316-RA			LSLSL LTLGL	N-terminal C-terminal	603	132 530	AT5G41410.1	POX (plant homeobox) family protein
Amaranthus hypochondriacus	AHYPO_015908	AHYPO_015908-RA	C2H2	TF	LDLNLTP	C-terminal	171	150	AT2G37430.1	C2H2 and C2HC zinc fingers superfamily protein
Amaranthus hypochondriacus	AHYPO_015980	AHYPO_015980-RA			LDLHL	C-terminal	265	255	AT1G68360.1	C2H2 and C2HC zinc fingers superfamily protein
Amaranthus hypochondriacus	AHYPO_016060	AHYPO_016060-RA	AUX/IAA	TR	LRLGL	N-terminal	193	15	AT3G15540.1	indole-3-acetic acid inducible 19
Amaranthus hypochondriacus	AHYPO_016062	AHYPO_016062-RA	AUX/IAA	TR	LSLRL LDLSL LDLQL	N-terminal Middle Middle	158	18 41 112	AT3G23030.1	indole-3-acetic acid inducible 2
Amaranthus hypochondriacus	AHYPO_015292	AHYPO_015292-RA	MYB	TF	LSLSL	Middle	336	214	AT4G37260.1	myb domain protein 73
Amaranthus hypochondriacus	AHYPO_015571	AHYPO_015571-RA	AUX/IAA	TR	LRLGL	N-terminal	326	69	AT5G65670.2	indole-3-acetic acid inducible 9
Amaranthus hypochondriacus	AHYPO_015621	AHYPO_015621-RA	BBR-BPC	TF	LNLHL	N-terminal	286	27	AT2G01930.1	basic pentacysteine1
Amaranthus hypochondriacus	AHYPO_015842	AHYPO_015842-RA	G2-like	TF	LSLDL	N-terminal	321	10	AT2G03500.1	Homeodomain-like superfamily protein
Amaranthus hypochondriacus	AHYPO_014806	AHYPO_014806-RA	C2H2	TF	LTLNL	Middle	475	283	AT2G15740.1	C2H2-like zinc finger protein
Amaranthus hypochondriacus	AHYPO_014967	AHYPO_014967-RA			LSLSL	Middle	541	239	AT4G36870.2	BEL1-like homeodomain 2
Amaranthus hypochondriacus	AHYPO_015159	AHYPO_015159-RA	AUX/IAA	TR	LELRL	N-terminal	326	38	AT3G16500.1	phytochrome-associated protein 1
Amaranthus hypochondriacus	AHYPO_014345	AHYPO_014345-RA	AUX/IAA	TR	LSLGL	Middle	170	44	AT3G17600.1	indole-3-acetic acid inducible 31
Amaranthus hypochondriacus	AHYPO_013710	AHYPO_013710-RA	HB	TF	LDLRL	C-terminal	189	183	AT3G11260.1	WUSCHEL related homeobox 5
Amaranthus hypochondriacus	AHYPO_014088	AHYPO_014088-RA	AUX/IAA	TR	LSLGL	N-terminal	286	42	AT4G29080.1	phytochrome-associated protein 2
Amaranthus hypochondriacus	AHYPO_014200	AHYPO_014200-RA			LDLGL	C-terminal	933	742	AT4G38070.1	basic helix-loop-helix (bHLH) DNA-binding superfamily protein
Amaranthus hypochondriacus	AHYPO_012785	AHYPO_012785-RA			DLNHLP	N-terminal	213	10	AT1G68480.1	C2H2 and C2HC zinc fingers superfamily protein
Amaranthus hypochondriacus	AHYPO_013311	AHYPO_013311-RA	ERF	TF	IDLNQPP LPLDL	C-terminal Middle	243	235 137	AT5G44210.1	erf domain protein 9
Amaranthus hypochondriacus	AHYPO_014305	AHYPO_014305-RA	HB	TF	LGLPL LSLSL	N-terminal Middle	553	49 221	AT4G32980.1	homeobox gene 1
Amaranthus hypochondriacus	AHYPO_012079	AHYPO_012079-RA	Orphans	TF	DLNARP	C-terminal	206	163	AT4G38960.1	B-box type zinc finger family protein
Amaranthus hypochondriacus	AHYPO_012251	AHYPO_012251-RA	C2H2	TF	LDLEL	C-terminal	297	284	AT2G37740.1	zinc-finger protein 10
Amaranthus hypochondriacus	AHYPO_012412	AHYPO_012412-RA	G2-like	TF	LVLQL LDLNL LTLSL LDLTL	Middle C-terminal C-terminal C-terminal	338	111 269 300 335	AT2G38300.1	myb-like HTH transcriptional regulator family protein
Amaranthus hypochondriacus	AHYPO_013312	AHYPO_013312-RA	ERF	TF	LSLDLNLRP VDLNEPP LGLDL	Middle C-terminal C-terminal	169	105 160 146	AT1G28360.1	ERF domain protein 12
Amaranthus hypochondriacus	AHYPO_013514	AHYPO_013514-RA	DBB	TF	DLNARP	Middle	225	164	AT4G38960.1	B-box type zinc finger family protein
Amaranthus hypochondriacus	AHYPO_012536	AHYPO_012536-RA	ERF	TF	DLNKLP	C-terminal	152	139	AT2G23340.1	DREB and EAR motif protein 3
Amaranthus hypochondriacus	AHYPO_012575	AHYPO_012575-RA	HB	TF	LSLSL LTLGL	Middle C-terminal	520	151 494	AT4G36870.2	BEL1-like homeodomain 2
Amaranthus hypochondriacus	AHYPO_011953	AHYPO_011953-RA	Orphans	TF	LGLGL LNLKL	Middle Middle	430	208 273	AT5G57180.2	chloroplast import apparatus 2
Amaranthus hypochondriacus	AHYPO_011869	AHYPO_011869-RA	AUX/IAA	TR	LFLSL LRLGL LKLNL	N-terminal Middle Middle	336	47 96 137	AT3G04730.1	indoleacetic acid-induced protein 16
Amaranthus hypochondriacus	AHYPO_011911	AHYPO_011911-RA	G2-like	TF	LELSL	C-terminal	262	259	AT2G38300.1	myb-like HTH transcriptional regulator family protein
Amaranthus hypochondriacus	AHYPO_011517	AHYPO_011517-RA	Jumonji	TR	LRLGL	Middle	1414	810	AT4G00990.1	Transcription factor jumonji (jmjC) domain-containing protein
Amaranthus hypochondriacus	AHYPO_011327	AHYPO_011327-RA	HB	TF	LSLTL LSLGL	N-terminal C-terminal	519	77 451	AT2G35940.3	BEL1-like homeodomain 1
Amaranthus hypochondriacus	AHYPO_011234	AHYPO_011234-RA	RWP-RK	TF	LPLAL	Middle	895	329	AT2G43500.2	Plant regulator RWP-RK family protein
Amaranthus hypochondriacus	AHYPO_011018	AHYPO_011018-RA	AUX/IAA	TR	LELSL	N-terminal	281	37	AT3G16500.1	phytochrome-associated protein 1
Amaranthus hypochondriacus	AHYPO_010955	AHYPO_010955-RA	NF-YC	TF	LELTL	Middle	256	135	AT1G08970.2	nuclear factor Y, subunit C9
Amaranthus hypochondriacus	AHYPO_010424	AHYPO_010424-RA	HB	TF	LGLSL LQLNL	N-terminal N-terminal	365	11 68	AT5G47370.1	Homeobox-leucine zipper protein 4 (HB-4) / HD-ZIP protein
Amaranthus hypochondriacus	AHYPO_010751	AHYPO_010751-RA	LOB	TF	LDLSL	C-terminal	240	192	AT3G49940.1	LOB domain-containing protein 38
Amaranthus hypochondriacus	AHYPO_010419	AHYPO_010419-RA	MYB-related	TF	LSLKL	C-terminal	342	308	AT5G47390.1	myb-like transcription factor family protein
Amaranthus hypochondriacus	AHYPO_010138	AHYPO_010138-RA	C2H2	TF	LGLGL	C-terminal	546	467	AT5G66730.1	C2H2-like zinc finger protein
Amaranthus hypochondriacus	AHYPO_010116	AHYPO_010116-RA	HB	TF	LTLGL LALSL	N-terminal N-terminal	274	12 47	AT4G37790.1	Homeobox-leucine zipper protein family
Amaranthus hypochondriacus	AHYPO_009779	AHYPO_009779-RA	AUX/IAA	TR	LELGL	N-terminal	325	45	AT2G33310.3	auxin-induced protein 13
Amaranthus hypochondriacus	AHYPO_009797	AHYPO_009797-RA			LTLQL LELIL	Middle Middle	793	315 339	AT2G36960.2	TSL-kinase interacting protein 1
Amaranthus hypochondriacus	AHYPO_009687	AHYPO_009687-RA	Tify	TF	LELGL	N-terminal	127	7	AT1G30135.1	jasmonate-zim-domain protein 8
Amaranthus hypochondriacus	AHYPO_009343	AHYPO_009343-RA	HSF	TF	LKLEL LNLSL	Middle Middle	477	237 341	AT4G13980.1	winged-helix DNA-binding transcription factor family protein
Amaranthus hypochondriacus	AHYPO_008631	AHYPO_008631-RA	C2H2	TF	LDLSL	C-terminal	277	272	AT5G10970.1	C2H2 and C2HC zinc fingers superfamily protein
Amaranthus hypochondriacus	AHYPO_009198	AHYPO_009198-RA	C2H2	TF	LSLDLNLP	C-terminal	276	239	AT2G28200.1	C2H2-type zinc finger family protein
Amaranthus hypochondriacus	AHYPO_008570	AHYPO_008570-RA	Jumonji	TR	LDLGL	Middle	1221	680	AT1G08620.1	Transcription factor jumonji (jmj) family protein / zinc finger (C5HC2 type) family protein
Amaranthus hypochondriacus	AHYPO_008378	AHYPO_008378-RA	C2H2	TF	IDLNLP	C-terminal	483	474	AT1G26610.1	C2H2-like zinc finger protein
Amaranthus hypochondriacus	AHYPO_007594	AHYPO_007594-RA	Trihelix	TF	LQLAL	Middle	425	259	AT1G76870.1
Amaranthus hypochondriacus	AHYPO_007593	AHYPO_007593-RA	TUB	TF	LFLCL	Middle	428	141	AT1G76900.2	tubby like protein 1
Amaranthus hypochondriacus	AHYPO_006738	AHYPO_006738-RA	AUX/IAA	TR	LSLGL LKLNL	N-terminal N-terminal	261	15 52	AT3G23050.1	indole-3-acetic acid 7
Amaranthus hypochondriacus	AHYPO_007377	AHYPO_007377-RA			LSLRL	C-terminal	320	242	AT4G32295.1
Amaranthus hypochondriacus	AHYPO_006756	AHYPO_006756-RA			LDLEL	C-terminal	183	173	AT5G06070.1	C2H2 and C2HC zinc fingers superfamily protein
Amaranthus hypochondriacus	AHYPO_006737	AHYPO_006737-RA	AUX/IAA	TR	LRLGL	N-terminal	183	20	AT5G43700.1	AUX/IAA transcriptional regulator family protein
Amaranthus hypochondriacus	AHYPO_005927	AHYPO_005927-RA	MYB	TF	LSLSL	Middle	270	179	AT4G37260.1	myb domain protein 73
Amaranthus hypochondriacus	AHYPO_006361	AHYPO_006361-RA	ERF	TF	FDLNLPP	C-terminal	219	191	AT3G15210.1	ethylene responsive element binding factor 4
Amaranthus hypochondriacus	AHYPO_006734	AHYPO_006734-RA	bHLH	TF	LGLSL	N-terminal	302	70	AT4G02590.2	basic helix-loop-helix (bHLH) DNA-binding superfamily protein
Amaranthus hypochondriacus	AHYPO_005387	AHYPO_005387-RA			LDLNLGP	N-terminal	429	13	AT3G58030.2	RING/U-box superfamily protein
Amaranthus hypochondriacus	AHYPO_004971	AHYPO_004971-RA			LGLDL	Middle	418	286	AT4G23860.2	PHD finger protein-related
Amaranthus hypochondriacus	AHYPO_005119	AHYPO_005119-RA	C2H2	TF	DLNVHP LQLSL LELRL	C-terminal Middle C-terminal	232	203 135 227	AT4G35280.1	C2H2-like zinc finger protein
Amaranthus hypochondriacus	AHYPO_004553	AHYPO_004553-RA	ERF	TF	FDLNLPP	C-terminal	213	185	AT5G44210.1	erf domain protein 9
Amaranthus hypochondriacus	AHYPO_004650	AHYPO_004650-RA			LDLNL LTLKL	N-terminal C-terminal	235	30 232	AT1G24625.1	zinc finger protein 7
Amaranthus hypochondriacus	AHYPO_004695	AHYPO_004695-RA	MYB-related	TF	LNLSL	C-terminal	289	253	AT1G74840.1	Homeodomain-like superfamily protein
Amaranthus hypochondriacus	AHYPO_004115	AHYPO_004115-RA	ERF	TF	DLNSTP FDLNQPP LPLDL	C-terminal C-terminal Middle	251	230 241 145	AT3G15210.1	ethylene responsive element binding factor 4
Amaranthus hypochondriacus	AHYPO_003737	AHYPO_003737-RA	B3	TF	DLNCHP	C-terminal	893	790	AT4G32010.1	HSI2-like 1
Amaranthus hypochondriacus	AHYPO_003692	AHYPO_003692-RA	MYB	TF	LNLDL	Middle	272	190	AT4G38620.1	myb domain protein 4
Amaranthus hypochondriacus	AHYPO_003736	AHYPO_003736-RA	bZIP	TF	LKLRL	Middle	370	238	AT2G40620.1	Basic-leucine zipper (bZIP) transcription factor family protein
Amaranthus hypochondriacus	AHYPO_003480	AHYPO_003480-RA	ARF	TF	LSLNL	Middle	838	538	AT5G62000.2	auxin response factor 2
Amaranthus hypochondriacus	AHYPO_003214	AHYPO_003214-RA	AUX/IAA	TR	LRLGL	N-terminal	166	18	AT5G43700.1	AUX/IAA transcriptional regulator family protein
Amaranthus hypochondriacus	AHYPO_003215	AHYPO_003215-RA	AUX/IAA	TR	LRLGL	N-terminal	163	20	AT5G43700.1	AUX/IAA transcriptional regulator family protein
Amaranthus hypochondriacus	AHYPO_003133	AHYPO_003133-RA	Orphans	TF	DLNIKP	C-terminal	190	173	AT4G38960.1	B-box type zinc finger family protein
Amaranthus hypochondriacus	AHYPO_003211	AHYPO_003211-RA	AUX/IAA	TR	LRLGL	N-terminal	181	17	AT1G04240.1	AUX/IAA transcriptional regulator family protein
Amaranthus hypochondriacus	AHYPO_003212	AHYPO_003212-RA	AUX/IAA	TR	LRLGL	N-terminal	126	7	AT4G14560.1	indole-3-acetic acid inducible
Amaranthus hypochondriacus	AHYPO_003213	AHYPO_003213-RA	AUX/IAA	TR	LRLGL	N-terminal	154	18	AT5G43700.1	AUX/IAA transcriptional regulator family protein
Amaranthus hypochondriacus	AHYPO_002791	AHYPO_002791-RA	Trihelix	TF	LTLAL	N-terminal	440	54	AT1G54060.1	6B-interacting protein 1-like 1
Amaranthus hypochondriacus	AHYPO_003009	AHYPO_003009-RA	LOB	TF	LELTL	C-terminal	291	253	AT3G02550.1	LOB domain-containing protein 41
Amaranthus hypochondriacus	AHYPO_002657	AHYPO_002657-RA	C2H2	TF	LSLQL LDLNLP	Middle C-terminal	441	289 394	AT5G04390.1	C2H2-type zinc finger family protein
Amaranthus hypochondriacus	AHYPO_002761	AHYPO_002761-RA			DLNVSP	Middle	242	143	AT3G47640.1	basic helix-loop-helix (bHLH) DNA-binding superfamily protein
Amaranthus hypochondriacus	AHYPO_002602	AHYPO_002602-RA	BES1	TF	LELTL	C-terminal	312	302	AT1G75080.2	Brassinosteroid signalling positive regulator (BZR1) family protein
Amaranthus hypochondriacus	AHYPO_002367	AHYPO_002367-RA	MYB-related	TF	LDLSL LSLNL	Middle C-terminal	408	265 371	AT5G47390.1	myb-like transcription factor family protein
Amaranthus hypochondriacus	AHYPO_002502	AHYPO_002502-RA	DDT	TR	LALQL	Middle	1919	1049	AT5G12400.1	DNA binding;zinc ion binding;DNA binding
Amaranthus hypochondriacus	AHYPO_002321	AHYPO_002321-RA	AUX/IAA	TR	LSLGL	N-terminal	331	42	AT4G29080.1	phytochrome-associated protein 2
Amaranthus hypochondriacus	AHYPO_002305	AHYPO_002305-RA	HB	TF	LSLSL	N-terminal	726	26	AT1G79840.1	HD-ZIP IV family of homeobox-leucine zipper protein with lipid-binding START domain
Amaranthus hypochondriacus	AHYPO_002182	AHYPO_002182-RA	TRAF	TR	DLNEAP LELGL	C-terminal Middle	598	488 330	AT1G64280.1	regulatory protein (NPR1)
Amaranthus hypochondriacus	AHYPO_002020	AHYPO_002020-RA	NF-YB	TF	LTLYL	Middle	234	128	AT5G47670.1	nuclear factor Y, subunit B6
Amaranthus hypochondriacus	AHYPO_001951	AHYPO_001951-RA	BES1	TF	LELTL	C-terminal	330	321	AT1G78700.1	BES1/BZR1 homolog 4
Amaranthus hypochondriacus	AHYPO_001520	AHYPO_001520-RA	MYB-related	TF	LNLSL	C-terminal	276	243	AT1G74840.2	Homeodomain-like superfamily protein
Amaranthus hypochondriacus	AHYPO_001872	AHYPO_001872-RA	HB	TF	LSLSL LTLGL	N-terminal C-terminal	588	100 553	AT2G27990.1	BEL1-like homeodomain 8
Amaranthus hypochondriacus	AHYPO_001499	AHYPO_001499-RA	SBP	TF	LTLKL	N-terminal	932	106	AT3G60030.1	squamosa promoter-binding protein-like 12
Amaranthus hypochondriacus	AHYPO_001025	AHYPO_001025-RA	AUX/IAA	TR	LELGL	N-terminal	309	55	AT2G33310.1	auxin-induced protein 13
Amaranthus hypochondriacus	AHYPO_001145	AHYPO_001145-RA	C2H2	TF	LPLDLNLP	C-terminal	315	270	AT2G28200.1	C2H2-type zinc finger family protein
Amaranthus hypochondriacus	AHYPO_000598	AHYPO_000598-RA			LCLTL	N-terminal	336	58	AT2G32600.1	hydroxyproline-rich glycoprotein family protein
Amaranthus hypochondriacus	AHYPO_000977	AHYPO_000977-RA			LDLSL	C-terminal	208	203	AT5G25160.1	zinc finger protein 3
Amaranthus hypochondriacus	AHYPO_000457	AHYPO_000457-RA	TUB	TF	LFLGL	Middle	374	141	AT2G47900.3	tubby like protein 3
Amaranthus hypochondriacus	AHYPO_000597	AHYPO_000597-RA	C2H2	TF	LPLSL LSLDLNLP	Middle C-terminal C-terminal	273	119 236	AT5G03510.1	C2H2-type zinc finger family protein
Amaranthus hypochondriacus	AHYPO_000396	AHYPO_000396-RA			LDLQL	C-terminal	202	183	AT1G10480.1	zinc finger protein 5
Amaranthus hypochondriacus	AHYPO_000402	AHYPO_000402-RA	MYB-related	TF	LSLKL	C-terminal	331	295	AT1G70000.2	myb-like transcription factor family protein
Amaranthus hypochondriacus	AHYPO_000361	AHYPO_000361-RA	WRKY	TF	LELGL LDLTL	N-terminal Middle	446	101 305	AT5G15130.1	WRKY DNA-binding protein 72
Amaranthus hypochondriacus	AHYPO_000008	AHYPO_000008-RA	TRAF	TR	LRLCL	C-terminal	488	388	AT2G41370.1	Ankyrin repeat family protein / BTB/POZ domain-containing protein
Amaranthus hypochondriacus	AHYPO_000143	AHYPO_000143-RA	G2-like	TF	LQLQL	C-terminal	425	342	AT5G06800.1	myb-like HTH transcriptional regulator family protein
Arabidopsis lyrata	952419	920906			LDLEL	C-terminal	175	160	AT3G09290.1	telomerase activator1
Arabidopsis lyrata	952449	920936	AUX/IAA	TR	LTLGL	Middle	239	70	AT5G65670.1	indole-3-acetic acid inducible 9
Arabidopsis lyrata	951503	919990	ERF	TF	DLNKLP	C-terminal	187	169	AT5G67190.1	DREB and EAR motif protein 2
Arabidopsis lyrata	951491	919978	MYB	TF	LSLSL	Middle	306	196	AT5G67300.1	myb domain protein r1
Arabidopsis lyrata	951385	919872	zf-HD	TF	LQLAL	Middle	279	163	AT5G65410.1	homeobox protein 25
Arabidopsis lyrata	951082	919569	IWS1	TR	DLNDGP DLNSGP LDLDL FDLNVP	C-terminal C-terminal C-terminal C-terminal	1598	1333 1534 1293 1265	AT3G48050.2	BAH domain ;TFIIS helical bundle-like domain
Arabidopsis lyrata	950731	919218	C2H2	TF	LDLSL LNLKL	C-terminal C-terminal	163	143 153	AT5G59820.1	C2H2-type zinc finger family protein
Arabidopsis lyrata	950963	919450	ARF	TF	LSLKL	Middle	859	563	AT5G62000.2	auxin response factor 2
Arabidopsis lyrata	950353	918840	MYB-related	TF	LDLEL	C-terminal	235	214	AT5G56840.1	myb-like transcription factor family protein
Arabidopsis lyrata	949333	917820			LDLSL	C-terminal	174	169	AT5G48890.1	C2H2-like zinc finger protein
Arabidopsis lyrata	949594	918081	NF-YC	TF	LILDL	Middle	211	101	AT5G50470.1	nuclear factor Y, subunit C7
Arabidopsis lyrata	948881	917368	C2H2	TF	DLNITP	C-terminal	192	165	AT5G43170.1	zinc-finger protein 3
Arabidopsis lyrata	948853	917340	SBP	TF	LGLKL	Middle	429	127	AT5G43270.1	squamosa promoter binding protein-like 2
Arabidopsis lyrata	948169	916656	MYB-related	TF	LSLKL	C-terminal	367	335	AT5G47390.1	myb-like transcription factor family protein
Arabidopsis lyrata	948806	917293	C2H2	TF	LELRL	C-terminal	138	133	AT5G43540.1	C2H2 and C2HC zinc fingers superfamily protein
Arabidopsis lyrata	946484	914971	HB	TF	LGLSL LQLNL	N-terminal N-terminal	284	10 25	AT4G17460.1	Homeobox-leucine zipper protein 4 (HB-4) / HD-ZIP protein
Arabidopsis lyrata	946923	915410	AUX/IAA	TR	LRLGL	N-terminal	169	16	AT4G14560.1	indole-3-acetic acid inducible
Arabidopsis lyrata	946030	914517	B3	TF	DLNFKP	C-terminal	737	669	AT4G21550.1	VP1/ABI3-like 3
Arabidopsis lyrata	944813	913300	B3	TF	LILEL	Middle	633	351	AT4G31680.1	Transcriptional factor B3 family protein
Arabidopsis lyrata	944768	913255	B3	TF	DLNSDP	C-terminal	786	713	AT4G32010.1	HSI2-like 1
Arabidopsis lyrata	944437	912924	HB	TF	LSLSL LTLGL	N-terminal C-terminal	537	97 476	AT4G34610.2	BEL1-like homeodomain 6
Arabidopsis lyrata	944399	912886	MYB	TF	LDLNL	Middle	279	190	AT4G34990.1	myb domain protein 32
Arabidopsis lyrata	944327	912814	C2H2	TF	DLNVDP DLNKSP	C-terminal C-terminal	270	232 254	AT4G35610.1	zinc finger (C2H2 type) family protein
Arabidopsis lyrata	944364	912851	C2H2	TF	LDLRL LDLNVP	C-terminal C-terminal	284	279 259	AT4G35280.1	C2H2-like zinc finger protein
Arabidopsis lyrata	944141	912628	ERF	TF	DLNKLP	C-terminal	199	186	AT4G36900.1	related to AP2 10
Arabidopsis lyrata	943862	912349	DBB	TF	DLNANP	C-terminal	184	141	AT4G38960.1	B-box type zinc finger family protein
Arabidopsis lyrata	942073	910560	C2H2	TF	LDLSL	C-terminal	233	228	AT5G25160.1	zinc finger protein 3
Arabidopsis lyrata	942291	910778	M-type	TF	LSLLL	Middle	273	105	AT5G26950.1	AGAMOUS-like 93
Arabidopsis lyrata	941395	909882	TUB	TF	LYLGL	Middle	392	129	AT5G18680.1	tubby like protein 11
Arabidopsis lyrata	941368	909855	ERF	TF	LDLGL	Middle	311	130	AT5G18450.1	Integrase-type DNA-binding superfamily protein
Arabidopsis lyrata	940567	909054	C2H2	TF	LELML LDLSL	N-terminal C-terminal	270	59 265	AT5G10970.1	C2H2 and C2HC zinc fingers superfamily protein
Arabidopsis lyrata	940784	909271	NAC	TF	DLNLLP	C-terminal	256	217	AT5G13180.1	NAC domain containing protein 83
Arabidopsis lyrata	940484	908971	MIKC	TF	LMLKL	Middle	197	140	AT5G10140.1	K-box region and MADS-box transcription factor family protein
Arabidopsis lyrata	940520	909007	AP2	TF	LKLSL	C-terminal	577	451	AT5G10510.2	AINTEGUMENTA-like 6
Arabidopsis lyrata	940406	908893			LPLGL	N-terminal	326	13	AT5G09460.1	sequence-specific DNA binding transcription factors;transcription regulators
Arabidopsis lyrata	940115	908602	HB	TF	LALSL LQLQL	N-terminal Middle	344	5 92	AT5G06710.1	homeobox from Arabidopsis thaliana
Arabidopsis lyrata	939830	908317	C2H2	TF	FDLNIPP	C-terminal	241	206	AT5G04340.1	zinc finger of Arabidopsis thaliana 6
Arabidopsis lyrata	939836	908323	C2H2	TF	LDLDL LDLNLP	C-terminal C-terminal	363	310 312	AT5G04390.1	C2H2-type zinc finger family protein
Arabidopsis lyrata	939735	908222	C2H2	TF	LGLGL LQLDLNLP	Middle C-terminal	293	112 252	AT5G03510.1	C2H2-type zinc finger family protein
Arabidopsis lyrata	939100	907587	C2H2	TF	IDLNLP	C-terminal	300	283	AT3G60580.1	C2H2-like zinc finger protein
Arabidopsis lyrata	937824	906311	LOB	TF	LDLSL	C-terminal	237	180	AT3G49940.1	LOB domain-containing protein 38
Arabidopsis lyrata	938293	906780	C2H2	TF	LELRL	C-terminal	143	127	AT3G53820.1	C2H2 and C2HC zinc fingers superfamily protein
Arabidopsis lyrata	939036	907523	SBP	TF	LTLNL	N-terminal	922	94	AT3G60030.1	squamosa promoter-binding protein-like 12
Arabidopsis lyrata	936703	905190	MYB	TF	LALTL	C-terminal	305	253	AT3G29020.2	myb domain protein 110
Arabidopsis lyrata	936277	904764			LGLDLNCKP	C-terminal	118	103	AT3G25882.1	NIM1-interacting 2
Arabidopsis lyrata	935110	903597	C2H2	TF	LDLEL	C-terminal	216	208	AT2G42410.1	zinc finger protein 11
Arabidopsis lyrata	935472	903959	C2C2-YABBY	TF	LQLQL	Middle	230	78	AT2G45190.1	Plant-specific transcription factor YABBY family protein
Arabidopsis lyrata	935051	903538			LDLHL	C-terminal	252	249	AT2G41940.1	zinc finger protein 8
Arabidopsis lyrata	934964	903451	TRAF	TR	LRLCL	C-terminal	492	385	AT2G41370.1	Ankyrin repeat family protein / BTB/POZ domain-containing protein
Arabidopsis lyrata	934467	902954	C2H2	TF	LDLEL	C-terminal	307	294	AT2G37740.1	zinc-finger protein 10
Arabidopsis lyrata	934335	902822	MYB-related	TF	LKLQL LELTL	Middle Middle	741	322 346	AT2G36960.1	TSL-kinase interacting protein 1
Arabidopsis lyrata	934420	902907	MYB	TF	LELQL	C-terminal	369	285	AT2G37630.1	myb-like HTH transcriptional regulator family protein
Arabidopsis lyrata	933639	902126	TCP	TF	LGLSL	Middle	361	183	AT2G31070.1	TCP domain protein 10
Arabidopsis lyrata	933942	902429	Trihelix	TF	LSLGL LNLKL	Middle C-terminal	319	163 286	AT2G33550.1	Homeodomain-like superfamily protein
Arabidopsis lyrata	933337	901824	C2H2	TF	LCLDLNLTP LKLEL	C-terminal C-terminal	157	136 149	AT2G28710.1	C2H2-type zinc finger family protein
Arabidopsis lyrata	933547	902034	B3	TF	DLNSDP	C-terminal	799	738	AT2G30470.1	high-level expression of sugar-inducible gene 2
Arabidopsis lyrata	932575	901062	B3	TF	LVLRL	C-terminal	632	486	AT4G00260.1	Transcriptional factor B3 family protein
Arabidopsis lyrata	932560	901047	B3	TF	LVLRL LELVL	Middle C-terminal	596	432 574	AT4G00260.1	Transcriptional factor B3 family protein
Arabidopsis lyrata	932374	900861	HB	TF	LSLSL LTLGL	N-terminal C-terminal	615	145 591	AT2G23760.1	BEL1-like homeodomain 4
Arabidopsis lyrata	932229	900716	AUX/IAA	TR	LRLGL	N-terminal	314	51	AT2G22670.4	indoleacetic acid-induced protein 8
Arabidopsis lyrata	932059	900546	Orphans	TF	DLNSNP	C-terminal	170	142	AT2G21320.1	B-box zinc finger family protein
Arabidopsis lyrata	931663	900150	HB	TF	LELRL	C-terminal	297	293	AT2G17950.1	Homeodomain-like superfamily protein
Arabidopsis lyrata	931500	899987	MYB	TF	LNLEL	Middle	270	192	AT2G16720.1	myb domain protein 7
Arabidopsis lyrata	931568	900055	C2H2	TF	LLLML LDLRL IDLNVP	Middle C-terminal C-terminal	276	129 271 253	AT2G17180.1	C2H2-like zinc finger protein
Arabidopsis lyrata	930812	899299	GRAS	TF	LKLVL	N-terminal	423	61	AT2G04890.1	SCARECROW-like 21
Arabidopsis lyrata	930309	898796	AUX/IAA	TR	LCLGL	N-terminal	175	18	AT3G23030.1	indole-3-acetic acid inducible 2
Arabidopsis lyrata	930154	898641	Orphans	TF	LVLKL LPLPL	Middle Middle	367	181 265	AT3G21880.1	B-box type zinc finger protein with CCT domain
Arabidopsis lyrata	929099	897586	MYB	TF	LILRL	Middle	256	90	AT3G13540.1	myb domain protein 5
Arabidopsis lyrata	929286	897773	TCP	TF	LRLSL	Middle	453	257	AT3G15030.1	TCP family transcription factor 4
Arabidopsis lyrata	929308	897795	ERF	TF	LDLNLPP LELSL	C-terminal Middle	220	210 129	AT3G15210.1	ethylene responsive element binding factor 4
Arabidopsis lyrata	929476	897963	AUX/IAA	TR	LELRL	N-terminal	268	37	AT3G16500.1	phytochrome-associated protein 1
Arabidopsis lyrata	928595	897082			LDLEL	C-terminal	175	160	AT3G09290.1	telomerase activator1
Arabidopsis lyrata	927617	896104	PHD	TR	DLNEIP LLLKL	N-terminal Middle	2184	31 1395	AT3G01460.1	methyl-CPG-binding domain 9
Arabidopsis lyrata	927285	895772	BES1	TF	LELTL	C-terminal	325	316	AT1G78700.1	BES1/BZR1 homolog 4
Arabidopsis lyrata	927083	895570	Trihelix	TF	LPLPL	C-terminal	577	497	AT1G76890.2	Duplicated homeodomain-like superfamily protein
Arabidopsis lyrata	927054	895541	SBP	TF	LDLNLP LSLQL LPLEL	N-terminal Middle Middle	1035	86 398 471	AT1G76580.1	Squamosa promoter-binding protein-like (SBP domain) transcription factor family protein
Arabidopsis lyrata	926113	894600			LGLDL	C-terminal	245	233	AT1G68360.1	C2H2 and C2HC zinc fingers superfamily protein
Arabidopsis lyrata	926133	894620	C2C2-CO-like	TF	LMLRL	Middle	413	298	AT1G68520.1	B-box type zinc finger protein with CCT domain
Arabidopsis lyrata	926035	894522	ARR-B	TF	LELDL	N-terminal	530	82	AT1G67710.1	response regulator 11
Arabidopsis lyrata	924607	893094	ARID	TR	LSLGL	C-terminal	1462	1227	AT1G63490.1	transcription factor jumonji (jmjC) domain-containing protein
Arabidopsis lyrata	923879	892366	TUB	TF	LYLAL	Middle	383	135	AT1G53320.1	tubby like protein 7
Arabidopsis lyrata	923698	892185	AUX/IAA	TR	LELKL	N-terminal	269	44	AT1G51950.1	indole-3-acetic acid inducible 18
Arabidopsis lyrata	922994	891481	ERF	TF	DLNQIP	C-terminal	154	144	AT1G46768.1	related to AP2 1
Arabidopsis lyrata	921628	890115	MIKC	TF	LDLTL	C-terminal	257	242	AT1G26310.1	K-box region and MADS-box transcription factor family protein
Arabidopsis lyrata	921770	890257	SBP	TF	LCLKL	Middle	393	127	AT1G27360.1	squamosa promoter-like 11
Arabidopsis lyrata	919100	887587	AUX/IAA	TR	LRLGL	N-terminal	191	14	AT1G04240.1	AUX/IAA transcriptional regulator family protein
Arabidopsis lyrata	920209	888696	G2-like	TF	LPLCL	N-terminal	347	40	AT1G13300.1	myb-like transcription factor family protein
Arabidopsis lyrata	921583	890070	B3	TF	LYLPL LTLTL	Middle C-terminal	1004	648 908	AT1G26680.1	transcriptional factor B3 family protein
Arabidopsis lyrata	919050	887537	ERF	TF	LDLNLDP	C-terminal	215	210	AT1G03800.1	ERF domain protein 10
Arabidopsis lyrata	915663	884150	WRKY	TF	LALSL LNLRL LDLQL LFLYL	Middle Middle Middle C-terminal	1361	342 524 877 1053	AT5G45050.1	Disease resistance protein (TIR-NBS-LRR class)
Arabidopsis lyrata	915648	884135	WRKY	TF	LALSL LNLRL LDLQL LFLYL	Middle Middle Middle C-terminal	1338	342 507 860 1036	AT5G45050.1	Disease resistance protein (TIR-NBS-LRR class)
Arabidopsis lyrata	915586	884073	WRKY	TF	LQLFL LNLKL LPLSL LVLSL	N-terminal Middle Middle C-terminal	1261	311 523 850 1039	AT5G45260.1	Disease resistance protein (TIR-NBS-LRR class)
Arabidopsis lyrata	912827	881314	Tify	TF	LELRL	N-terminal	132	9	AT1G30135.1	jasmonate-zim-domain protein 8
Arabidopsis lyrata	912452	880939	G2-like	TF	LPLCL	N-terminal	341	42	AT1G25550.1	myb-like transcription factor family protein
Arabidopsis lyrata	912489	880976	C2H2	TF	LELQL	Middle	386	260	AT1G25250.1	indeterminate(ID)-domain 16
Arabidopsis lyrata	910369	878856	bZIP	TF	LKLRL	Middle	329	204	AT1G06850.1	basic leucine-zipper 52
Arabidopsis lyrata	908362	876849	WRKY	TF	LSLKL LSLSL	N-terminal Middle	361	19 162	AT1G68150.1	WRKY DNA-binding protein 9
Arabidopsis lyrata	908256	876743	LOB	TF	LELTL	C-terminal	234	189	AT1G67100.1	LOB domain-containing protein 40
Arabidopsis lyrata	908056	876543	NAC	TF	LGLSL	C-terminal	633	618	AT1G65910.1	NAC domain containing protein 28
Arabidopsis lyrata	904722	873209	AUX/IAA	TR	LSLSL	N-terminal	159	31	AT3G17600.1	indole-3-acetic acid inducible 31
Arabidopsis lyrata	905096	873583	C2C2-GATA	TF	LDLTL LSLNL	N-terminal N-terminal	214	7 24	AT3G20750.1	GATA transcription factor 29
Arabidopsis lyrata	900935	869422			LFLAL	N-terminal	721	150	AT2G31280.1	conserved peptide upstream open reading frame 7
Arabidopsis lyrata	890208	858695	TRAF	TR	DLNETP	C-terminal	581	470	AT4G19660.1	NPR1-like protein 4
Arabidopsis lyrata	898914	867401	RWP-RK	TF	LPLAL	Middle	882	286	AT3G59580.1	Plant regulator RWP-RK family protein
Arabidopsis lyrata	497512	497512	C2H2	TF	LRLSL LNLEL	N-terminal N-terminal	140	11 23	AT5G57520.1	zinc finger protein 2
Arabidopsis lyrata	887298	855785	C2H2	TF	LDLEL	C-terminal	216	208	AT2G42410.1	zinc finger protein 11
Arabidopsis lyrata	888284	856771	bZIP	TF	LQLVL LRLRL	C-terminal C-terminal	303	241 265	AT4G37730.1	basic leucine-zipper 7
Arabidopsis lyrata	497236	497236	ERF	TF	LDLNL LDLNL	N-terminal Middle	481	4 306	AT5G60120.1	target of early activation tagged (EAT) 2
Arabidopsis lyrata	496927	496927	C2H2	TF	LGLGL	C-terminal	497	416	AT5G66730.1	C2H2-like zinc finger protein
Arabidopsis lyrata	496854	496854	LOB	TF	LDLSL	C-terminal	245	186	AT5G67420.1	LOB domain-containing protein 37
Arabidopsis lyrata	496850	496850	C2H2	TF	LALCL FDLNLP	Middle C-terminal	247	67 234	AT5G67450.1	zinc-finger protein 1
Arabidopsis lyrata	496800	496800	AUX/IAA	TR	LTLGL	N-terminal	339	70	AT5G65670.1	indole-3-acetic acid inducible 9
Arabidopsis lyrata	496732	496732	EIL	TF	DLNQLP	C-terminal	541	505	AT5G65100.1	Ethylene insensitive 3 family protein
Arabidopsis lyrata	496639	496639			LDLPL	N-terminal	355	10	AT5G64340.1	sequence-specific DNA binding transcription factors;transcription regulators
Arabidopsis lyrata	496151	496151	ERF	TF	LDLNL LDLNL	N-terminal Middle	481	4 306	AT5G60120.1	target of early activation tagged (EAT) 2
Arabidopsis lyrata	496112	496112	MYB	TF	LVLEL	Middle	239	75	AT5G59780.3	myb domain protein 59
Arabidopsis lyrata	495523	495523			LGLSL LDLTL	Middle Middle	206	84 137	AT5G54340.1	C2H2 and C2HC zinc fingers superfamily protein
Arabidopsis lyrata	495528	495528			LDLDL	Middle	210	154	AT5G54470.1	B-box type zinc finger family protein
Arabidopsis lyrata	495709	495709	C2H2	TF	DLNELP	C-terminal	467	458	AT5G56200.1	C2H2 type zinc finger transcription factor family
Arabidopsis lyrata	495477	495477	HB	TF	LKLQL	N-terminal	157	39	AT5G53980.1	homeobox protein 52
Arabidopsis lyrata	494639	494639	AUX/IAA	TR	LRLGL	N-terminal	186	20	AT5G43700.1	AUX/IAA transcriptional regulator family protein
Arabidopsis lyrata	494576	494576	HB	TF	LGLPL	Middle	1685	857	AT5G44180.1	Homeodomain-like transcriptional regulator
Arabidopsis lyrata	494575	494575	G2-like	TF	LPLPL	C-terminal	369	340	AT5G44190.1	GOLDEN2-like 2
Arabidopsis lyrata	494572	494572	ERF	TF	DLNLAP LNLDL	C-terminal C-terminal	200	190 188	AT5G44210.1	erf domain protein 9
Arabidopsis lyrata	494469	494469	TRAF	TR	DLNETP	C-terminal	587	474	AT5G45110.1	NPR1-like protein 3
Arabidopsis lyrata	493876	493876	TCP	TF	LELGL	C-terminal	234	191	AT5G41030.1	TCP family transcription factor
Arabidopsis lyrata	494206	494206	NF-YB	TF	LTLYL	Middle	201	106	AT5G47670.2	nuclear factor Y, subunit B6
Arabidopsis lyrata	494245	494245	HB	TF	LGLSL LQLNL	N-terminal N-terminal	283	9 24	AT5G47370.1	Homeobox-leucine zipper protein 4 (HB-4) / HD-ZIP protein
Arabidopsis lyrata	494414	494414	HSF	TF	LSLNL	Middle	346	192	AT5G45710.1	winged-helix DNA-binding transcription factor family protein
Arabidopsis lyrata	493837	493837	HB	TF	LSLSL LTLGL	N-terminal C-terminal	607	125 539	AT5G41410.1	POX (plant homeobox) family protein
Arabidopsis lyrata	493513	493513	HSF	TF	LRLEL LNLTL	Middle C-terminal	467	258 353	AT4G13980.1	winged-helix DNA-binding transcription factor family protein
Arabidopsis lyrata	493215	493215	C2H2	TF	IDLNLPP	C-terminal	202	184	AT4G16610.1	C2H2-like zinc finger protein
Arabidopsis lyrata	493451	493451	AUX/IAA	TR	LCLGL LKLNL	N-terminal N-terminal	229	10 41	AT4G14550.1	indole-3-acetic acid inducible 14
Arabidopsis lyrata	493092	493092	C2H2	TF	LDLEL	C-terminal	205	195	AT4G17810.1	C2H2 and C2HC zinc fingers superfamily protein
Arabidopsis lyrata	493095	493095	MYB	TF	LKLQL	Middle	362	171	AT4G17785.1	myb domain protein 39
Arabidopsis lyrata	493070	493070	ARR-B	TF	LPLPL	C-terminal	534	495	AT4G18020.3	CheY-like two-component responsive regulator family protein
Arabidopsis lyrata	492972	492972	HSF	TF	LALNL	Middle	400	195	AT4G18880.1	heat shock transcription factor A4A
Arabidopsis lyrata	492971	492971	BES1	TF	LELTL	C-terminal	285	276	AT4G18890.1	BES1/BZR1 homolog 3
Arabidopsis lyrata	492483	492483			DLNLCP	Middle	454	326	AT4G23860.1	PHD finger protein-related
Arabidopsis lyrata	492440	492440	IWS1	TR	DLNDRP	C-terminal	1003	768	AT4G24200.1	Transcription elongation factor (TFIIS) family protein
Arabidopsis lyrata	492389	492389	MIKC	TF	LKLGL	C-terminal	221	214	AT4G24540.1	AGAMOUS-like 24
Arabidopsis lyrata	491899	491899	AUX/IAA	TR	LELGL	N-terminal	249	36	AT4G28640.1	indole-3-acetic acid inducible 11
Arabidopsis lyrata	492066	492066	NOZZLE	TF	LSLKL	C-terminal	315	312	AT4G27330.1	sporocyteless (SPL)
Arabidopsis lyrata	491865	491865			LELSL	N-terminal	426	9	AT4G28910.3	novel interactor of JAZ
Arabidopsis lyrata	491499	491499			LSLRL	C-terminal	243	218	AT4G32295.1
Arabidopsis lyrata	491849	491849	AUX/IAA	TR	LRLGL	N-terminal	307	48	AT4G29080.1	phytochrome-associated protein 2
Arabidopsis lyrata	491396	491396	HB	TF	LSLSL	Middle	473	155	AT4G32980.1	homeobox gene 1
Arabidopsis lyrata	491122	491122	RWP-RK	TF	LPLAL	Middle	976	365	AT4G35270.1	Plant regulator RWP-RK family protein
Arabidopsis lyrata	491007	491007	C2C2-GATA	TF	LELRL	C-terminal	244	232	AT4G36240.1	GATA transcription factor 7
Arabidopsis lyrata	491027	491027			LDLDL LELEL	Middle C-terminal	267	190 213	AT4G36060.2	basic helix-loop-helix (bHLH) DNA-binding superfamily protein
Arabidopsis lyrata	491087	491087	RWP-RK	TF	DLNCLP	Middle	330	156	AT4G35590.1	RWP-RK domain-containing protein
Arabidopsis lyrata	490936	490936	G2-like	TF	LNLNL LDLEL	N-terminal C-terminal	353	5 350	AT4G37180.2	Homeodomain-like superfamily protein
Arabidopsis lyrata	490899	490899	AP2	TF	DLNDAP LDLSL	N-terminal Middle	430	4 310	AT4G36920.2	Integrase-type DNA-binding superfamily protein
Arabidopsis lyrata	490837	490837	HB	TF	LVLGL LTLSL	N-terminal N-terminal	284	13 48	AT4G37790.1	Homeobox-leucine zipper protein family
Arabidopsis lyrata	490626	490626	MYB	TF	LNLEL	Middle	283	197	AT4G38620.1	myb domain protein 4
Arabidopsis lyrata	490555	490555	GRAS	TF	LSLDL LPLVL	Middle Middle	558	378 409	AT4G00150.1	GRAS family transcription factor
Arabidopsis lyrata	490512	490512	MYB	TF	LELTL	Middle	395	257	AT4G00540.2	myb domain protein 3r2
Arabidopsis lyrata	490470	490470	Jumonji	TR	LRLPL	N-terminal	842	143	AT4G00990.1	Transcription factor jumonji (jmjC) domain-containing protein
Arabidopsis lyrata	490386	490386			DLNLKP LDLNL	Middle C-terminal	142	84 137	AT4G01895.1	systemic acquired resistance (SAR) regulator protein NIMIN-1-related
Arabidopsis lyrata	490404	490404	WRKY	TF	LKLEL	N-terminal	490	105	AT4G01720.1	WRKY family transcription factor
Arabidopsis lyrata	490301	490301	bHLH	TF	LGLSL	Middle	311	84	AT4G02590.1	basic helix-loop-helix (bHLH) DNA-binding superfamily protein
Arabidopsis lyrata	489543	489543	C2H2	TF	LSLSL	C-terminal	286	283	AT5G27880.1	C2H2 and C2HC zinc fingers superfamily protein
Arabidopsis lyrata	489614	489614	M-type	TF	LSLLL	Middle	213	101	AT5G27580.1	AGAMOUS-like 89
Arabidopsis lyrata	489617	489617	M-type	TF	LSLLL	Middle	278	101	AT5G27070.1	AGAMOUS-like 53
Arabidopsis lyrata	489795	489795	MYB	TF	LNLDL	C-terminal	237	199	AT4G09460.1	myb domain protein 6
Arabidopsis lyrata	489185	489185	MIKC	TF	LELHL	Middle	255	105	AT5G23260.2	K-box region and MADS-box transcription factor family protein
Arabidopsis lyrata	488997	488997			LKLEL	N-terminal	311	16	AT5G20910.1	RING/U-box superfamily protein
Arabidopsis lyrata	488929	488929	MIKC	TF	LQLEL	Middle	209	103	AT5G20240.1	K-box region and MADS-box transcription factor family protein
Arabidopsis lyrata	488595	488595	MYB-related	TF	LKLEL	Middle	388	209	AT5G17300.1	Homeodomain-like superfamily protein
Arabidopsis lyrata	488615	488615	GRAS	TF	LLLAL	C-terminal	507	465	AT5G17490.1	RGA-like protein 3
Arabidopsis lyrata	488202	488202	MIKC	TF	LQLGL	C-terminal	257	217	AT5G13790.1	AGAMOUS-like 15
Arabidopsis lyrata	488229	488229	C2H2	TF	LDLDL	C-terminal	154	152	AT5G14010.1	C2H2 and C2HC zinc fingers superfamily protein
Arabidopsis lyrata	487583	487583	C3H	TF	LDLDL	C-terminal	247	233	AT5G07500.1	Zinc finger C-x8-C-x5-C-x3-H type family protein
Arabidopsis lyrata	487745	487745	NAC	TF	LYLEL	C-terminal	412	331	AT5G09330.2	NAC domain containing protein 82
Arabidopsis lyrata	488087	488087	DDT	TR	DLNCGP QDLNNP	N-terminal N-terminal	1582	120 284	AT5G12400.1	DNA binding;zinc ion binding;DNA binding
Arabidopsis lyrata	487498	487498	bZIP	TF	LFLYL	N-terminal	419	42	AT5G06839.2	bZIP transcription factor family protein
Arabidopsis lyrata	487493	487493	G2-like	TF	LQLQL	C-terminal	366	276	AT5G06800.1	myb-like HTH transcriptional regulator family protein
Arabidopsis lyrata	487408	487408	C2H2	TF	LDLEL	C-terminal	227	214	AT5G06070.1	C2H2 and C2HC zinc fingers superfamily protein
Arabidopsis lyrata	487475	487475	C2H2	TF	LDLRL	C-terminal	191	188	AT5G06650.1	C2H2 and C2HC zinc fingers superfamily protein
Arabidopsis lyrata	486883	486883	C2H2	TF	LSLKL	C-terminal	225	222	AT5G01860.1	C2H2 and C2HC zinc fingers superfamily protein
Arabidopsis lyrata	486980	486980	HB	TF	LSLSL LTLGL	N-terminal C-terminal	576	117 515	AT5G02030.1	POX (plant homeobox) family protein
Arabidopsis lyrata	486723	486723	AUX/IAA	TR	LRLGL	N-terminal	173	37	AT3G62100.1	indole-3-acetic acid inducible 30
Arabidopsis lyrata	486512	486512	HB	TF	LGLSL	N-terminal	316	10	AT3G60390.1	homeobox-leucine zipper protein 3
Arabidopsis lyrata	486537	486537	GRAS	TF	LPLIL	C-terminal	624	474	AT3G60630.1	GRAS family transcription factor
Arabidopsis lyrata	486259	486259	C2H2	TF	LDLHL	C-terminal	253	250	AT3G58070.1	C2H2 and C2HC zinc fingers superfamily protein
Arabidopsis lyrata	486254	486254			LDLNLGP	N-terminal	438	13	AT3G58030.3	RING/U-box superfamily protein
Arabidopsis lyrata	486183	486183			LQLGL	C-terminal	195	164	AT3G57390.1	AGAMOUS-like 18
Arabidopsis lyrata	485421	485421	BES1	TF	LELTL	C-terminal	287	276	AT3G50750.1	BES1/BZR1 homolog 1
Arabidopsis lyrata	485744	485744	C2H2	TF	LDLNLTP	C-terminal	176	148	AT3G53600.1	C2H2-type zinc finger family protein
Arabidopsis lyrata	485918	485918	ERF	TF	LDLNL LELSL	N-terminal C-terminal	347	4 273	AT3G54990.1	Integrase-type DNA-binding superfamily protein
Arabidopsis lyrata	486166	486166	MIKC	TF	LELSL	Middle	223	132	AT3G57230.1	AGAMOUS-like 16
Arabidopsis lyrata	485418	485418	C2H2	TF	LGLGL	C-terminal	447	366	AT3G50700.1	indeterminate(ID)-domain 2
Arabidopsis lyrata	485380	485380	ERF	TF	DLNKLP	C-terminal	154	137	AT3G50260.1	cooperatively regulated by ethylene and jasmonate 1
Arabidopsis lyrata	485352	485352	C2H2	TF	LALCL FDLNLP	Middle C-terminal	209	61 182	AT3G49930.1	C2H2 and C2HC zinc fingers superfamily protein
Arabidopsis lyrata	485364	485364	MYB	TF	LSLSL	Middle	285	198	AT3G50060.1	myb domain protein 77
Arabidopsis lyrata	485129	485129			DLNTSP	Middle	237	134	AT3G47640.1	basic helix-loop-helix (bHLH) DNA-binding superfamily protein
Arabidopsis lyrata	485166	485166	IWS1	TR	DLNDGP DLNSGP LQLML LDLDL FDLNVP	C-terminal C-terminal N-terminal C-terminal C-terminal	1614	1350 1550 285 1308 1257	AT3G48050.1	BAH domain ;TFIIS helical bundle-like domain
Arabidopsis lyrata	484862	484862	bZIP	TF	LSLTL LELEL	N-terminal C-terminal	333	44 278	AT3G44460.1	Basic-leucine zipper (bZIP) transcription factor family protein
Arabidopsis lyrata	484486	484486	TCP	TF	LELGL	C-terminal	319	256	AT3G27010.1	TEOSINTE BRANCHED 1, cycloidea, PCF (TCP)-domain family protein 20
Arabidopsis lyrata	484129	484129	G2-like	TF	LSLCL LNLNL	C-terminal C-terminal	263	207 253	AT2G02060.1	Homeodomain-like superfamily protein
Arabidopsis lyrata	484116	484116	C2H2	TF	LNLEL	Middle	446	273	AT2G01940.1	C2H2-like zinc finger protein
Arabidopsis lyrata	484115	484115	BBR-BPC	TF	LGLQL	N-terminal	281	25	AT2G01930.2	basic pentacysteine1
Arabidopsis lyrata	484029	484029	AUX/IAA	TR	LGLSL LALQL	N-terminal Middle	193	34 128	AT2G01200.2	indole-3-acetic acid inducible 32
Arabidopsis lyrata	483883	483883	SBP	TF	LTLKL	N-terminal	900	100	AT2G47070.1	squamosa promoter binding protein-like 1
Arabidopsis lyrata	483651	483651	GRAS	TF	LPLIL	C-terminal	624	489	AT2G45160.1	GRAS family transcription factor
Arabidopsis lyrata	483645	483645	C2H2	TF	IDLNLP	C-terminal	326	307	AT2G45120.1	C2H2-like zinc finger protein
Arabidopsis lyrata	483619	483619	HB	TF	LGLSL LRLNL	N-terminal N-terminal	316	10 26	AT2G44910.1	homeobox-leucine zipper protein 4
Arabidopsis lyrata	483462	483462	RWP-RK	TF	LPLAL LELFL	Middle Middle	919	334 449	AT2G43500.1	Plant regulator RWP-RK family protein
Arabidopsis lyrata	483401	483401	bHLH	TF	LQLQL	Middle	423	307	AT2G43010.2	phytochrome interacting factor 4
Arabidopsis lyrata	483289	483289			LDLNL	N-terminal	413	13	AT2G42030.1	RING/U-box superfamily protein
Arabidopsis lyrata	483119	483119	bZIP	TF	LKLRL	Middle	369	213	AT2G40620.1	Basic-leucine zipper (bZIP) transcription factor family protein
Arabidopsis lyrata	483058	483058			LDLCL LDLNLP	N-terminal C-terminal	909	75 768	AT2G40130.2	Double Clp-N motif-containing P-loop nucleoside triphosphate hydrolases superfamily protein
Arabidopsis lyrata	482841	482841	G2-like	TF	LDLDL LSLSL LDLTL	C-terminal C-terminal C-terminal	339	272 302 336	AT2G38300.1	myb-like HTH transcriptional regulator family protein
Arabidopsis lyrata	482736	482736	C2H2	TF	LCLDLNLTP	C-terminal	179	150	AT2G37430.1	C2H2 and C2HC zinc fingers superfamily protein
Arabidopsis lyrata	482270	482270	AUX/IAA	TR	LELGL	N-terminal	242	10	AT2G33310.2	auxin-induced protein 13
Arabidopsis lyrata	482294	482294	NAC	TF	DLNLTP	C-terminal	259	213	AT2G33480.1	NAC domain containing protein 41
Arabidopsis lyrata	482564	482564	HB	TF	LSLTL LTLGL	N-terminal C-terminal	672	132 589	AT2G35940.1	BEL1-like homeodomain 1
Arabidopsis lyrata	482185	482185			LCLTL	N-terminal	277	58	AT2G32600.1	hydroxyproline-rich glycoprotein family protein
Arabidopsis lyrata	482066	482066	bZIP	TF	LKLRL	Middle	389	264	AT2G31370.6	Basic-leucine zipper (bZIP) transcription factor family protein
Arabidopsis lyrata	482049	482049	bHLH	TF	LQLDL	C-terminal	451	396	AT2G31220.1	basic helix-loop-helix (bHLH) DNA-binding superfamily protein
Arabidopsis lyrata	482048	482048	bHLH	TF	LQLDL	C-terminal	431	377	AT2G31210.1	basic helix-loop-helix (bHLH) DNA-binding superfamily protein
Arabidopsis lyrata	481772	481772	HB	TF	LQLQL	Middle	243	85	AT2G28610.1	Homeodomain-like superfamily protein
Arabidopsis lyrata	481905	481905			LDLNLP	C-terminal	1008	861	AT2G29970.1	Double Clp-N motif-containing P-loop nucleoside triphosphate hydrolases superfamily protein
Arabidopsis lyrata	481765	481765	ERF	TF	LDLNL LDLNL	N-terminal Middle	445	4 309	AT2G28550.1	related to AP2.7
Arabidopsis lyrata	481709	481709	HB	TF	LTLEL	C-terminal	580	546	AT2G27990.1	BEL1-like homeodomain 8
Arabidopsis lyrata	481690	481690	C2H2	TF	LPLDLNLP	C-terminal	277	245	AT2G28200.1	C2H2-type zinc finger family protein
Arabidopsis lyrata	481620	481620			LILQL	N-terminal	657	161	AT2G27230.2	transcription factor-related
Arabidopsis lyrata	481204	481204	ERF	TF	DLNKLP	C-terminal	164	143	AT2G23340.1	DREB and EAR motif protein 3
Arabidopsis lyrata	481569	481569	C2H2	TF	FDLNQPP	C-terminal	291	275	AT2G26940.1	C2H2-type zinc finger family protein
Arabidopsis lyrata	481200	481200	MYB	TF	LSLSL	Middle	310	217	AT2G23290.1	myb domain protein 70
Arabidopsis lyrata	481142	481142	HB	TF	LVLGL LTLSL	N-terminal N-terminal	274	13 42	AT2G22800.1	Homeobox-leucine zipper protein family
Arabidopsis lyrata	481114	481114	MIKC	TF	LELQL LRLGL	Middle C-terminal	242	86 235	AT2G22540.1	K-box region and MADS-box transcription factor family protein
Arabidopsis lyrata	480887	480887	G2-like	TF	LPLPL	C-terminal	413	381	AT2G20570.1	GBF's pro-rich region-interacting factor 1
Arabidopsis lyrata	480624	480624	ARID	TR	LPLEL	C-terminal	797	606	AT2G17410.1	ARID/BRIGHT DNA-binding domain-containing protein
Arabidopsis lyrata	479823	479823	C2H2	TF	LDLEL	C-terminal	205	197	AT3G23130.1	C2H2 and C2HC zinc fingers superfamily protein
Arabidopsis lyrata	479917	479917			LSLRL	C-terminal	348	281	AT3G24150.1
Arabidopsis lyrata	480366	480366	bHLH	TF	LDLKL	C-terminal	329	321	AT2G14760.1	basic helix-loop-helix (bHLH) DNA-binding superfamily protein
Arabidopsis lyrata	479741	479741			LDLHL	N-terminal	124	8	AT3G22275.1
Arabidopsis lyrata	479603	479603	EIL	TF	EDLNIP	C-terminal	618	521	AT3G20770.1	Ethylene insensitive 3 family protein
Arabidopsis lyrata	479472	479472	C2H2	TF	LALCL IDLNLP	Middle C-terminal	269	72 220	AT3G19580.1	zinc-finger protein 2
Arabidopsis lyrata	479554	479554	ERF	TF	FDLNFPP	C-terminal	234	208	AT3G20310.1	ethylene response factor 7
Arabidopsis lyrata	479003	479003	AUX/IAA	TR	LRLGL	N-terminal	198	15	AT3G15540.1	indole-3-acetic acid inducible 19
Arabidopsis lyrata	479087	479087	MYB-related	TF	LELSL LSLKL	Middle C-terminal	388	236 356	AT3G16350.1	Homeodomain-like superfamily protein
Arabidopsis lyrata	478832	478832	Trihelix	TF	LALAL	N-terminal	446	56	AT3G14180.1	sequence-specific DNA binding transcription factors
Arabidopsis lyrata	478922	478922	PHD	TR	LSLTL	Middle	1174	310	AT3G14980.1	Acyl-CoA N-acyltransferase with RING/FYVE/PHD-type zinc finger protein
Arabidopsis lyrata	478603	478603	NF-YC	TF	LELFL	N-terminal	293	41	AT3G12480.1	nuclear factor Y, subunit C11
Arabidopsis lyrata	478466	478466	HB	TF	LDLRL	C-terminal	187	181	AT3G11260.1	WUSCHEL related homeobox 5
Arabidopsis lyrata	478384	478384	NAC	TF	LILSL	C-terminal	561	514	AT3G10500.1	NAC domain containing protein 53
Arabidopsis lyrata	478379	478379	C2H2	TF	LDLDL LDLNLP	C-terminal C-terminal	398	341 343	AT3G10470.1	C2H2-type zinc finger family protein
Arabidopsis lyrata	477941	477941	TUB	TF	LYLGL	Middle	383	122	AT3G06380.1	tubby-like protein 9
Arabidopsis lyrata	478089	478089	Jumonji	TR	LVLKL	Middle	1016	597	AT3G07610.1	Transcription factor jumonji (jmjC) domain-containing protein
Arabidopsis lyrata	477490	477490	LOB	TF	LDLTL	C-terminal	265	225	AT3G02550.1	LOB domain-containing protein 41
Arabidopsis lyrata	477742	477742	AUX/IAA	TR	LRLGL LKLNL	N-terminal N-terminal	237	11 40	AT3G04730.1	indoleacetic acid-induced protein 16
Arabidopsis lyrata	477174	477174	C2H2	TF	LELGL LTLKL	N-terminal C-terminal	221	24 218	AT1G80730.1	zinc-finger protein 1
Arabidopsis lyrata	477214	477214	AUX/IAA	TR	LTLAL	N-terminal	180	23	AT1G80390.1	indole-3-acetic acid inducible 15
Arabidopsis lyrata	476847	476847	TUB	TF	LYLCL	Middle	458	145	AT1G76900.1	tubby like protein 1
Arabidopsis lyrata	476620	476620	MYB-related	TF	LSLNL	C-terminal	258	239	AT1G74840.1	Homeodomain-like superfamily protein
Arabidopsis lyrata	476647	476647	BES1	TF	LELTL	C-terminal	336	326	AT1G75080.1	Brassinosteroid signalling positive regulator (BZR1) family protein
Arabidopsis lyrata	476691	476691	HB	TF	LSLSL	N-terminal	523	81	AT1G75410.2	BEL1-like homeodomain 3
Arabidopsis lyrata	476523	476523	C2C2-CO-like	TF	LCLGL LFLSL	Middle Middle	392	215 278	AT1G73870.1	B-box type zinc finger protein with CCT domain
Arabidopsis lyrata	476379	476379	Tify	TF	LELKL PDLNEP	C-terminal Middle	275	272 167	AT1G72450.1	jasmonate-zim-domain protein 6
Arabidopsis lyrata	476235	476235	MYB-related	TF	LILKL	N-terminal	198	48	AT1G71030.1	MYB-like 2
Arabidopsis lyrata	476093	476093	G2-like	TF	LRLSL	C-terminal	333	317	AT1G69580.2	Homeodomain-like superfamily protein
Arabidopsis lyrata	476091	476091	C2C2-Dof	TF	SDLNEPP	N-terminal	397	82	AT1G69570.1	Dof-type zinc finger DNA-binding family protein
Arabidopsis lyrata	476039	476039	MIKC	TF	LELTL	C-terminal	257	241	AT1G69120.1	K-box region and MADS-box transcription factor family protein
Arabidopsis lyrata	475994	475994	G2-like	TF	LPLCL	N-terminal	354	36	AT1G68670.1	myb-like transcription factor family protein
Arabidopsis lyrata	475967	475967			DLNNLP	N-terminal	254	10	AT1G68480.1	C2H2 and C2HC zinc fingers superfamily protein
Arabidopsis lyrata	475970	475970	LOB	TF	LELRL	C-terminal	234	230	AT1G68510.1	LOB domain-containing protein 42
Arabidopsis lyrata	475797	475797			LDLHL	C-terminal	198	191	AT1G67030.1	zinc finger protein 6
Arabidopsis lyrata	475739	475739	MYB	TF	DLNVLP LLLRL	Middle Middle	250	156 75	AT1G66370.1	myb domain protein 113
Arabidopsis lyrata	475716	475716	C2H2	TF	LNLSL LTLPL LTLKL	N-terminal N-terminal C-terminal	257	38 56 254	AT1G66140.1	zinc finger protein 4
Arabidopsis lyrata	475053	475053	HB	TF	LKLEL	Middle	292	197	AT1G62990.1	KNOTTED-like homeobox of Arabidopsis thaliana 7
Arabidopsis lyrata	474760	474760	NF-YC	TF	LELTL	Middle	218	108	AT1G54830.1	nuclear factor Y, subunit C3
Arabidopsis lyrata	474924	474924	TRAF	TR	LKLDL LILSL	Middle Middle	592	315 344	AT1G64280.1	regulatory protein (NPR1)
Arabidopsis lyrata	474686	474686	NF-YC	TF	LELTL	Middle	199	113	AT1G56170.1	nuclear factor Y, subunit C2
Arabidopsis lyrata	474409	474409	AUX/IAA	TR	LRLGL	N-terminal	189	15	AT1G52830.1	indole-3-acetic acid 6
Arabidopsis lyrata	474421	474421			LDLDL	Middle	178	57	AT1G53010.1	RING/U-box superfamily protein
Arabidopsis lyrata	474440	474440	ERF	TF	LDLDLNLAP LELSL	C-terminal Middle	193	184 124	AT1G53170.1	ethylene response factor 8
Arabidopsis lyrata	474196	474196	ERF	TF	FDLNFPP	C-terminal	225	200	AT1G50640.1	ethylene responsive element binding factor 3
Arabidopsis lyrata	474191	474191	GRAS	TF	LSLML	N-terminal	502	84	AT1G50600.1	scarecrow-like 5
Arabidopsis lyrata	474091	474091	G2-like	TF	LELPL LGLGL	N-terminal Middle	328	49 138	AT1G49560.1	Homeodomain-like superfamily protein
Arabidopsis lyrata	473876	473876	TUB	TF	LYLGL	Middle	415	157	AT1G47270.1	tubby like protein 6
Arabidopsis lyrata	473681	473681	MYB	TF	LNLDL	C-terminal	203	197	AT1G35515.1	high response to osmotic stress 10
Arabidopsis lyrata	473862	473862	HSF	TF	LALNL	C-terminal	348	339	AT1G46264.1	heat shock transcription factor B4
Arabidopsis lyrata	473652	473652	C2H2	TF	DLNPKP	N-terminal	302	58	AT1G34790.1	C2H2 and C2HC zinc fingers superfamily protein
Arabidopsis lyrata	473654	473654	ARF	TF	LILEL	C-terminal	602	543	AT1G35540.1	auxin response factor 14
Arabidopsis lyrata	473050	473050	ERF	TF	LSLDLNHLP IDLNEPP	Middle C-terminal	184	75 175	AT1G28360.1	ERF domain protein 12
Arabidopsis lyrata	472978	472978	C2H2	TF	FDLNIPP	C-terminal	228	191	AT1G27730.1	salt tolerance zinc finger
Arabidopsis lyrata	472939	472939	SBP	TF	LCLKL	Middle	397	127	AT1G27370.4	squamosa promoter binding protein-like 10
Arabidopsis lyrata	472503	472503	MYB	TF	LNLEL	Middle	258	192	AT1G22640.1	myb domain protein 3
Arabidopsis lyrata	472748	472748	C2H2	TF	IDLNLP	C-terminal	450	444	AT1G26610.1	C2H2-like zinc finger protein
Arabidopsis lyrata	472829	472829	C2C2-CO-like	TF	LLLRL	Middle	420	294	AT1G25440.1	B-box type zinc finger protein with CCT domain
Arabidopsis lyrata	472884	472884	C2H2	TF	LDLKL LTLRL	N-terminal C-terminal	209	37 206	AT1G24625.1	zinc finger protein 7
Arabidopsis lyrata	472358	472358	Trihelix	TF	LQLAL	Middle	441	257	AT1G21200.1	sequence-specific DNA binding transcription factors
Arabidopsis lyrata	472338	472338	SBP	TF	LDLNL LSLQL LPLEL	N-terminal Middle Middle	1041	89 396 467	AT1G20980.1	squamosa promoter binding protein-like 14
Arabidopsis lyrata	472196	472196	HB	TF	LSLSL	N-terminal	532	80	AT1G19700.2	BEL1-like homeodomain 10
Arabidopsis lyrata	472158	472158	BES1	TF	LELTL	C-terminal	334	325	AT1G19350.3	Brassinosteroid signalling positive regulator (BZR1) family protein
Arabidopsis lyrata	472123	472123	MYB-related	TF	LSLNL	C-terminal	288	247	AT1G19000.1	Homeodomain-like superfamily protein
Arabidopsis lyrata	471758	471758	AUX/IAA	TR	LRLGL	N-terminal	165	17	AT1G15580.1	indole-3-acetic acid inducible 5
Arabidopsis lyrata	471648	471648	BBR-BPC	TF	LGLQL	N-terminal	278	25	AT1G14685.3	basic pentacysteine 2
Arabidopsis lyrata	471495	471495			DLNNLP	N-terminal	213	11	AT1G13400.1	C2H2 and C2HC zinc fingers superfamily protein
Arabidopsis lyrata	471638	471638	G2-like	TF	LSLSL LNLNL	C-terminal C-terminal	256	195 246	AT1G14600.1	Homeodomain-like superfamily protein
Arabidopsis lyrata	471161	471161	C2H2	TF	LDLHL	C-terminal	206	196	AT1G10480.1	zinc finger protein 5
Arabidopsis lyrata	470975	470975	NF-YC	TF	LELTL	Middle	232	118	AT1G08970.2	nuclear factor Y, subunit C9
Arabidopsis lyrata	470436	470436	AUX/IAA	TR	LELGL	N-terminal	240	22	AT1G04550.2	AUX/IAA transcriptional regulator family protein
Arabidopsis lyrata	470401	470401	AUX/IAA	TR	LCLGL LKLNL	N-terminal N-terminal	230	16 42	AT1G04250.1	AUX/IAA transcriptional regulator family protein
Arabidopsis lyrata	470281	470281	bHLH	TF	LGLSL	Middle	307	89	AT1G03040.1	basic helix-loop-helix (bHLH) DNA-binding superfamily protein
Arabidopsis lyrata	470386	470386	AUX/IAA	TR	LDLAL	N-terminal	266	47	AT1G04100.1	indoleacetic acid-induced protein 10
Arabidopsis lyrata	358841	358841	AP2	TF	LDLSL	C-terminal	351	268	AT5G67180.1	target of early activation tagged (EAT) 3
Arabidopsis lyrata	470205	470205			LDLNL	C-terminal	123	118	AT1G02450.1	NIM1-interacting 1
Arabidopsis lyrata	358733	358733	bHLH	TF	LHLNL	C-terminal	282	236	AT5G65320.1	basic helix-loop-helix (bHLH) DNA-binding superfamily protein
Arabidopsis lyrata	352378	352378	G2-like	TF	LSLEL	C-terminal	171	162	AT4G04580.1	Homeodomain-like superfamily protein
Arabidopsis lyrata	352380	352380	G2-like	TF	LSLEL	C-terminal	168	159	AT4G04580.1	Homeodomain-like superfamily protein
Arabidopsis lyrata	352841	352841	RWP-RK	TF	LALPL	N-terminal	694	161	AT4G38340.1	Plant regulator RWP-RK family protein
Arabidopsis lyrata	358079	358079	PHD	TR	LFLDL	N-terminal	1048	185	AT5G58610.1	PHD finger transcription factor, putative
Arabidopsis lyrata	347705	347705	MYB	TF	LVLEL	Middle	259	75	AT3G46130.1	myb domain protein 48
Arabidopsis lyrata	351206	351206	EIL	TF	LGLVL	C-terminal	487	453	AT5G21120.1	ETHYLENE-INSENSITIVE3-like 2
Arabidopsis lyrata	346509	346509	AUX/IAA	TR	LRLGL	N-terminal	168	36	AT2G46990.1	indole-3-acetic acid inducible 20
Arabidopsis lyrata	335492	335492	bHLH	TF	LRLTL	C-terminal	313	259	AT1G22490.1	basic helix-loop-helix (bHLH) DNA-binding superfamily protein
Arabidopsis lyrata	344010	344010	NAC	TF	LSLNL	C-terminal	320	270	AT2G24430.2	NAC domain containing protein 38
Arabidopsis lyrata	333262	333262	Tify	TF	LELRL	N-terminal	131	11	AT2G34600.1	jasmonate-zim-domain protein 7
Arabidopsis lyrata	333453	333453	C2H2	TF	LDLNL	C-terminal	265	220	AT1G02040.1	C2H2-type zinc finger family protein
Arabidopsis lyrata	333922	333922	bHLH	TF	LQLDL	C-terminal	422	360	AT1G06170.2	basic helix-loop-helix (bHLH) DNA-binding superfamily protein
Arabidopsis lyrata	334149	334149	Jumonji	TR	LGLAL	Middle	1210	689	AT1G08620.1	Transcription factor jumonji (jmj) family protein / zinc finger (C5HC2 type) family protein
Arabidopsis lyrata	331662	331662	RWP-RK	TF	LFLSL	N-terminal	255	17	AT5G53040.1	RWP-RK domain-containing protein
Arabidopsis lyrata	330015	330015			LALAL	C-terminal	1009	772	AT4G14920.1	Acyl-CoA N-acyltransferase with RING/FYVE/PHD-type zinc finger protein
Arabidopsis lyrata	329065	329065	TRAF	TR	DLNMAP LELEL	C-terminal Middle	597	475 312	AT4G26120.1	Ankyrin repeat family protein / BTB/POZ domain-containing protein
Arabidopsis lyrata	328182	328182	C2H2	TF	DLNKDP DLNRSP	C-terminal C-terminal	278	240 260	AT4G35700.1	zinc finger (C2H2 type) family protein
Arabidopsis lyrata	327725	327725			LTLNL	C-terminal	522	492	AT4G00480.1	basic helix-loop-helix (bHLH) DNA-binding superfamily protein
Arabidopsis lyrata	328081	328081	HB	TF	LSLSL LTLGL	Middle C-terminal	727	231 703	AT4G36870.2	BEL1-like homeodomain 2
Arabidopsis lyrata	325146	325146	C2H2	TF	LDLCL LSLSL	C-terminal C-terminal	205	164 200	AT5G05120.1	C2H2 and C2HC zinc fingers superfamily protein
Arabidopsis lyrata	324222	324222	TRAF	TR	LRLCL	C-terminal	469	378	AT3G57130.1	Ankyrin repeat family protein / BTB/POZ domain-containing protein
Arabidopsis lyrata	324546	324546	HB	TF	LSLGL LDLAL	N-terminal Middle	812	58 320	AT3G61150.1	homeodomain GLABROUS 1
Arabidopsis lyrata	322431	322431	TUB	TF	LYLGL	Middle	408	140	AT2G47900.3	tubby like protein 3
Arabidopsis lyrata	321945	321945	G2-like	TF	LSLSL	C-terminal	269	248	AT2G42660.1	Homeodomain-like superfamily protein
Arabidopsis lyrata	321718	321718	G2-like	TF	LVLQL LDLSL LSLSL LDLTL	Middle C-terminal C-terminal C-terminal	412	115 337 373 409	AT2G40260.1	Homeodomain-like superfamily protein
Arabidopsis lyrata	321463	321463	MYB	TF	LELQL	C-terminal	369	285	AT2G37630.1	myb-like HTH transcriptional regulator family protein
Arabidopsis lyrata	321616	321616	ERF	TF	LDLNL LELSL	N-terminal C-terminal	321	4 248	AT2G39250.1	Integrase-type DNA-binding superfamily protein
Arabidopsis lyrata	319024	319024	AUX/IAA	TR	LCLGL LMLNL	N-terminal N-terminal	243	15 46	AT3G23050.1	indole-3-acetic acid 7
Arabidopsis lyrata	320274	320274	B3	TF	LRLPL LRLPL LTLTL	Middle C-terminal C-terminal	681	204 513 581	AT2G24690.1	Transcriptional factor B3 family protein
Arabidopsis lyrata	318927	318927	C2C2-CO-like	TF	LVLKL LPLPL	Middle Middle	378	181 264	AT3G21880.1	B-box type zinc finger protein with CCT domain
Arabidopsis lyrata	318837	318837	C2H2	TF	LHLGL	Middle	354	123	AT3G20880.1	WIP domain protein 4
Arabidopsis lyrata	316902	316902	ERF	TF	LELDL LSLGL	C-terminal C-terminal	259	247 253	AT1G80580.1	Integrase-type DNA-binding superfamily protein
Arabidopsis lyrata	316221	316221	AP2	TF	LSLAL	Middle	429	181	AT1G72570.1	Integrase-type DNA-binding superfamily protein
Arabidopsis lyrata	314403	314403	C2H2	TF	DLNNLP LDLKL LELLL	Middle Middle Middle	836	364 311 567	AT1G49900.1	C2H2 type zinc finger transcription factor family
Arabidopsis lyrata	312706	312706	Tify	TF	LDLKL PDLNEP	C-terminal Middle	277	274 152	AT1G17380.1	jasmonate-zim-domain protein 5
Arabidopsis lyrata	311783	311783			LDLNLP	C-terminal	978	835	AT1G07200.2	Double Clp-N motif-containing P-loop nucleoside triphosphate hydrolases superfamily protein
Arabidopsis lyrata	312501	312501	AUX/IAA	TR	LGLSL	N-terminal	154	33	AT1G15050.1	indole-3-acetic acid inducible 34
Arabidopsis thaliana TAIR10	AT4G21550	AT4G21550.1	B3	TF	DLNFKP	C-terminal	714	645		VP1/ABI3-like 3
Arabidopsis thaliana TAIR10	AT2G30470	AT2G30470.1	B3	TF	DLNSDP	C-terminal	791	730		high-level expression of sugar-inducible gene 2
Arabidopsis thaliana TAIR10	AT4G32010	AT4G32010.1	B3	TF	DLNSDP	C-terminal	781	710		HSI2-like 1
Arabidopsis thaliana TAIR10	AT1G03800	AT1G03800.1	ERF	TF	DLNASP	C-terminal	246	241		ERF domain protein 10
Arabidopsis thaliana TAIR10	AT1G28360	AT1G28360.1	ERF	TF	LSLDLNHLP IDLNEPP	Middle C-terminal	190	74 181		ERF domain protein 12
Arabidopsis thaliana TAIR10	AT2G23340	AT2G23340.1	ERF	TF	DLNKLP	C-terminal	177	156		DREB and EAR motif protein 3
Arabidopsis thaliana TAIR10	AT2G28550	AT2G28550.3	AP2	TF	LDLNL	N-terminal	465	4		related to AP2.7
Arabidopsis thaliana TAIR10	AT1G46768	AT1G46768.1	ERF	TF	DLNQIP	C-terminal	154	144		related to AP2 1
Arabidopsis thaliana TAIR10	AT1G50640	AT1G50640.1	ERF	TF	FDLNFPP	C-terminal	226	201		ethylene responsive element binding factor 3
Arabidopsis thaliana TAIR10	AT2G28550	AT2G28550.1	ERF	TF	LDLNL	N-terminal	450	4		related to AP2.7
Arabidopsis thaliana TAIR10	AT3G50260	AT3G50260.1	ERF	TF	DLNKLP	C-terminal	154	137		cooperatively regulated by ethylene and jasmonate 1
Arabidopsis thaliana TAIR10	AT3G54990	AT3G54990.1	ERF	TF	LDLNL LELSL	N-terminal C-terminal	347	4 273		Integrase-type DNA-binding superfamily protein
Arabidopsis thaliana TAIR10	AT2G28550	AT2G28550.2	ERF	TF	LDLNL	N-terminal	382	4		related to AP2.7
Arabidopsis thaliana TAIR10	AT5G44210	AT5G44210.1	ERF	TF	LNLDLNLAP	C-terminal	201	190		erf domain protein 9
Arabidopsis thaliana TAIR10	AT2G39250	AT2G39250.1	ERF	TF	LDLNL LELSL	N-terminal C-terminal	326	4 252		Integrase-type DNA-binding superfamily protein
Arabidopsis thaliana TAIR10	AT3G20310	AT3G20310.1	ERF	TF	FDLNFPP	C-terminal	245	219		ethylene response factor 7
Arabidopsis thaliana TAIR10	AT4G36920	AT4G36920.1	AP2	TF	DLNDAP LDLSL	N-terminal Middle	433	4 306		Integrase-type DNA-binding superfamily protein
Arabidopsis thaliana TAIR10	AT4G36920	AT4G36920.2	AP2	TF	DLNDAP LDLSL	N-terminal Middle	433	4 306		Integrase-type DNA-binding superfamily protein
Arabidopsis thaliana TAIR10	AT3G02550	AT3G02550.1	LOB	TF	LDLTL	C-terminal	264	224		LOB domain-containing protein 41
Arabidopsis thaliana TAIR10	AT3G49940	AT3G49940.1	LOB	TF	LDLSL	C-terminal	248	188		LOB domain-containing protein 38
Arabidopsis thaliana TAIR10	AT5G67420	AT5G67420.1	LOB	TF	LDLSL	C-terminal	251	189		LOB domain-containing protein 37
Arabidopsis thaliana TAIR10	AT3G54990	AT3G54990.2	ERF	TF	LDLNL	N-terminal	248	4		Integrase-type DNA-binding superfamily protein
Arabidopsis thaliana TAIR10	AT4G36900	AT4G36900.1	ERF	TF	DLNKLP	C-terminal	197	184		related to AP2 10
Arabidopsis thaliana TAIR10	AT2G40620	AT2G40620.1	bZIP	TF	LKLRL	Middle	368	213		Basic-leucine zipper (bZIP) transcription factor family protein
Arabidopsis thaliana TAIR10	AT4G37730	AT4G37730.1	bZIP	TF	LRLVL LRLRL	C-terminal C-terminal	306	243 267		basic leucine-zipper 7
Arabidopsis thaliana TAIR10	AT5G67190	AT5G67190.1	ERF	TF	DLNKLP	C-terminal	185	167		DREB and EAR motif protein 2
Arabidopsis thaliana TAIR10	AT1G67100	AT1G67100.1	LOB	TF	LELTL	C-terminal	234	189		LOB domain-containing protein 40
Arabidopsis thaliana TAIR10	AT1G68510	AT1G68510.1	LOB	TF	LELRL	C-terminal	234	230		LOB domain-containing protein 42
Arabidopsis thaliana TAIR10	AT1G19350	AT1G19350.5	BES1	TF	LELTL	C-terminal	336	326		Brassinosteroid signalling positive regulator (BZR1) family protein
Arabidopsis thaliana TAIR10	AT1G19350	AT1G19350.6	BES1	TF	LELTL	C-terminal	336	326		Brassinosteroid signalling positive regulator (BZR1) family protein
Arabidopsis thaliana TAIR10	AT1G06850	AT1G06850.1	bZIP	TF	LKLRL	Middle	338	213		basic leucine-zipper 52
Arabidopsis thaliana TAIR10	AT1G06850	AT1G06850.2	bZIP	TF	LKLRL	C-terminal	251	213		basic leucine-zipper 52
Arabidopsis thaliana TAIR10	AT1G19350	AT1G19350.4	BES1	TF	LELTL	C-terminal	336	326		Brassinosteroid signalling positive regulator (BZR1) family protein
Arabidopsis thaliana TAIR10	AT1G19350	AT1G19350.1	BES1	TF	LELTL	C-terminal	336	326		Brassinosteroid signalling positive regulator (BZR1) family protein
Arabidopsis thaliana TAIR10	AT1G19350	AT1G19350.3	BES1	TF	LELTL	C-terminal	358	348		Brassinosteroid signalling positive regulator (BZR1) family protein
Arabidopsis thaliana TAIR10	AT1G75080	AT1G75080.1	BES1	TF	LELTL	C-terminal	337	327		Brassinosteroid signalling positive regulator (BZR1) family protein
Arabidopsis thaliana TAIR10	AT1G75080	AT1G75080.2	BES1	TF	LELTL	C-terminal	337	327		Brassinosteroid signalling positive regulator (BZR1) family protein
Arabidopsis thaliana TAIR10	AT3G50750	AT3G50750.1	BES1	TF	LELTL	C-terminal	277	266		BES1/BZR1 homolog 1
Arabidopsis thaliana TAIR10	AT1G78700	AT1G78700.1	BES1	TF	LELTL	C-terminal	326	317		BES1/BZR1 homolog 4
Arabidopsis thaliana TAIR10	AT2G21320	AT2G21320.1	Orphans	TF	DLNSNP	C-terminal	173	142		B-box zinc finger family protein
Arabidopsis thaliana TAIR10	AT4G18890	AT4G18890.1	BES1	TF	LELTL	C-terminal	285	276		BES1/BZR1 homolog 3
Arabidopsis thaliana TAIR10	AT4G38960	AT4G38960.2	Orphans	TF	DLNANP	Middle	151	108		B-box type zinc finger family protein
Arabidopsis thaliana TAIR10	AT4G38960	AT4G38960.1	Orphans	TF	DLNANP	C-terminal	184	141		B-box type zinc finger family protein
Arabidopsis thaliana TAIR10	AT4G38960	AT4G38960.3	Orphans	TF	DLNANP	C-terminal	227	184		B-box type zinc finger family protein
Arabidopsis thaliana TAIR10	AT1G69570	AT1G69570.1	C2C2-Dof	TF	SDLNEPP	N-terminal	400	82		Dof-type zinc finger DNA-binding family protein
Arabidopsis thaliana TAIR10	AT1G02030	AT1G02030.1	C2H2	TF	LSLML IDLNLP	Middle C-terminal	268	132 251		C2H2-like zinc finger protein
Arabidopsis thaliana TAIR10	AT1G24625	AT1G24625.1	C2H2	TF	LDLKL LTLRL	N-terminal C-terminal	210	37 207		zinc finger protein 7
Arabidopsis thaliana TAIR10	AT1G10480	AT1G10480.1	C2H2	TF	LDLHL	C-terminal	212	202		zinc finger protein 5
Arabidopsis thaliana TAIR10	AT1G13400	AT1G13400.1			DLNNLP	N-terminal	208	11		C2H2 and C2HC zinc fingers superfamily protein
Arabidopsis thaliana TAIR10	AT1G26610	AT1G26610.1	C2H2	TF	IDLNLP	C-terminal	456	447		C2H2-like zinc finger protein
Arabidopsis thaliana TAIR10	AT1G34790	AT1G34790.1	C2H2	TF	DLNPNP	N-terminal	304	59		C2H2 and C2HC zinc fingers superfamily protein
Arabidopsis thaliana TAIR10	AT1G49900	AT1G49900.1	C2H2	TF	IDLNNPP LDLKL	Middle Middle	918	390 340		C2H2 type zinc finger transcription factor family
Arabidopsis thaliana TAIR10	AT1G66140	AT1G66140.1	C2H2	TF	LNLSL LTLPL LTLKL	N-terminal N-terminal C-terminal	261	38 59 258		zinc finger protein 4
Arabidopsis thaliana TAIR10	AT1G68480	AT1G68480.1			DLNNLP	N-terminal	254	10		C2H2 and C2HC zinc fingers superfamily protein
Arabidopsis thaliana TAIR10	AT2G17180	AT2G17180.1	C2H2	TF	LDLRL IDLNVP	C-terminal C-terminal	271	266 248		C2H2-like zinc finger protein
Arabidopsis thaliana TAIR10	AT1G67030	AT1G67030.1			LDLHL	C-terminal	198	191		zinc finger protein 6
Arabidopsis thaliana TAIR10	AT2G28200	AT2G28200.1	C2H2	TF	LPLDLNLP	C-terminal	287	255		C2H2-type zinc finger family protein
Arabidopsis thaliana TAIR10	AT1G80730	AT1G80730.1	C2H2	TF	LELGL LTLKL	N-terminal C-terminal	229	24 226		zinc-finger protein 1
Arabidopsis thaliana TAIR10	AT2G37740	AT2G37740.1	C2H2	TF	LDLEL	C-terminal	305	292		zinc-finger protein 10
Arabidopsis thaliana TAIR10	AT2G26940	AT2G26940.1	C2H2	TF	FDLNQPP	C-terminal	287	276		C2H2-type zinc finger family protein
Arabidopsis thaliana TAIR10	AT2G28710	AT2G28710.1	C2H2	TF	LCLDLNLTP LKLEL	C-terminal C-terminal	157	136 149		C2H2-type zinc finger family protein
Arabidopsis thaliana TAIR10	AT2G37430	AT2G37430.1	C2H2	TF	LSLDLNLTP	C-terminal	179	150		C2H2 and C2HC zinc fingers superfamily protein
Arabidopsis thaliana TAIR10	AT2G42410	AT2G42410.1	C2H2	TF	LDLEL	C-terminal	215	207		zinc finger protein 11
Arabidopsis thaliana TAIR10	AT2G45120	AT2G45120.1	C2H2	TF	IDLNLP	C-terminal	315	296		C2H2-like zinc finger protein
Arabidopsis thaliana TAIR10	AT3G09290	AT3G09290.1			LDLEL	C-terminal	173	158		telomerase activator1
Arabidopsis thaliana TAIR10	AT3G10470	AT3G10470.1	C2H2	TF	LDLDLNLP	C-terminal	399	343		C2H2-type zinc finger family protein
Arabidopsis thaliana TAIR10	AT2G41940	AT2G41940.1	C2H2	TF	LDLHL	C-terminal	258	255		zinc finger protein 8
Arabidopsis thaliana TAIR10	AT3G19580	AT3G19580.2	C2H2	TF	LALCL IDLNLP	Middle C-terminal	274	73 225		zinc-finger protein 2
Arabidopsis thaliana TAIR10	AT3G23130	AT3G23130.1	C2H2	TF	LDLEL	C-terminal	205	197		C2H2 and C2HC zinc fingers superfamily protein
Arabidopsis thaliana TAIR10	AT3G23140	AT3G23140.1			LNLSL LDLDL	C-terminal C-terminal	173	130 162		C2H2 and C2HC zinc fingers superfamily protein
Arabidopsis thaliana TAIR10	AT3G46090	AT3G46090.1	C2H2	TF	LDLDL	C-terminal	169	146		C2H2 and C2HC zinc fingers superfamily protein
Arabidopsis thaliana TAIR10	AT3G49930	AT3G49930.1	C2H2	TF	LALCL FDLNLP	Middle C-terminal	216	62 189		C2H2 and C2HC zinc fingers superfamily protein
Arabidopsis thaliana TAIR10	AT3G19580	AT3G19580.1	C2H2	TF	LALCL IDLNLP	Middle C-terminal	274	73 225		zinc-finger protein 2
Arabidopsis thaliana TAIR10	AT3G53820	AT3G53820.1	C2H2	TF	LELRL	C-terminal	143	127		C2H2 and C2HC zinc fingers superfamily protein
Arabidopsis thaliana TAIR10	AT3G58070	AT3G58070.1	C2H2	TF	LDLHL	C-terminal	254	251		C2H2 and C2HC zinc fingers superfamily protein
Arabidopsis thaliana TAIR10	AT3G60580	AT3G60580.1	C2H2	TF	IDLNLP	C-terminal	289	272		C2H2-like zinc finger protein
Arabidopsis thaliana TAIR10	AT4G17810	AT4G17810.1	C2H2	TF	LDLEL	C-terminal	205	195		C2H2 and C2HC zinc fingers superfamily protein
Arabidopsis thaliana TAIR10	AT3G62850	AT3G62850.1			RDLNPPP	N-terminal	473	101		zinc finger protein-related
Arabidopsis thaliana TAIR10	AT3G53600	AT3G53600.1	C2H2	TF	LDLNLTP	C-terminal	176	148		C2H2-type zinc finger family protein
Arabidopsis thaliana TAIR10	AT4G16610	AT4G16610.1	C2H2	TF	IDLNLPP	C-terminal	205	187		C2H2-like zinc finger protein
Arabidopsis thaliana TAIR10	AT4G35280	AT4G35280.1	C2H2	TF	LDLNVPP LDLRL	C-terminal C-terminal	285	259 280		C2H2-like zinc finger protein
Arabidopsis thaliana TAIR10	AT4G35610	AT4G35610.1	C2H2	TF	DLNVEP DLNKSP	C-terminal C-terminal	272	234 256		zinc finger (C2H2 type) family protein
Arabidopsis thaliana TAIR10	AT4G35700	AT4G35700.1	C2H2	TF	DLNADP DLNRSP	C-terminal C-terminal	276	236 258		zinc finger (C2H2 type) family protein
Arabidopsis thaliana TAIR10	AT5G06070	AT5G06070.1	C2H2	TF	LDLEL	C-terminal	227	214		C2H2 and C2HC zinc fingers superfamily protein
Arabidopsis thaliana TAIR10	AT5G01860	AT5G01860.1	C2H2	TF	LSLKL	C-terminal	216	213		C2H2 and C2HC zinc fingers superfamily protein
Arabidopsis thaliana TAIR10	AT5G03510	AT5G03510.1	C2H2	TF	LGLGL LQLDLNLP	Middle C-terminal	293	112 252		C2H2-type zinc finger family protein
Arabidopsis thaliana TAIR10	AT5G04340	AT5G04340.1	C2H2	TF	FDLNIPP LCLML	C-terminal N-terminal	239	204 56		zinc finger of Arabidopsis thaliana 6
Arabidopsis thaliana TAIR10	AT5G25160	AT5G25160.1	C2H2	TF	LDLSL	C-terminal	236	231		zinc finger protein 3
Arabidopsis thaliana TAIR10	AT5G04390	AT5G04390.1	C2H2	TF	LDLDLP	C-terminal	363	311		C2H2-type zinc finger family protein
Arabidopsis thaliana TAIR10	AT5G05120	AT5G05120.1	C2H2	TF	LDLCL LSLSL	C-terminal C-terminal	202	161 197		C2H2 and C2HC zinc fingers superfamily protein
Arabidopsis thaliana TAIR10	AT5G57520	AT5G57520.1	C2H2	TF	LRLSL LNLEL LDLSL	N-terminal N-terminal C-terminal	151	11 23 146		zinc finger protein 2
Arabidopsis thaliana TAIR10	AT5G06650	AT5G06650.1	C2H2	TF	LDLRL	C-terminal	192	189		C2H2 and C2HC zinc fingers superfamily protein
Arabidopsis thaliana TAIR10	AT5G10970	AT5G10970.1	C2H2	TF	LDLML LDLSL	N-terminal C-terminal	273	62 268		C2H2 and C2HC zinc fingers superfamily protein
Arabidopsis thaliana TAIR10	AT5G14010	AT5G14010.1	C2H2	TF	LDLDL	C-terminal	162	155		C2H2 and C2HC zinc fingers superfamily protein
Arabidopsis thaliana TAIR10	AT1G53010	AT1G53010.1			LDLDL	Middle	179	58		RING/U-box superfamily protein
Arabidopsis thaliana TAIR10	AT5G43540	AT5G43540.1	C2H2	TF	LELRL	C-terminal	138	133		C2H2 and C2HC zinc fingers superfamily protein
Arabidopsis thaliana TAIR10	AT5G48890	AT5G48890.1			LDLSL	C-terminal	174	169		C2H2-like zinc finger protein
Arabidopsis thaliana TAIR10	AT5G56200	AT5G56200.1	C2H2	TF	DLNELP	C-terminal	494	481		C2H2 type zinc finger transcription factor family
Arabidopsis thaliana TAIR10	AT5G43170	AT5G43170.1	C2H2	TF	DLNIIP	C-terminal	194	167		zinc-finger protein 3
Arabidopsis thaliana TAIR10	AT2G42030	AT2G42030.1			LDLNLGP	N-terminal	426	13		RING/U-box superfamily protein
Arabidopsis thaliana TAIR10	AT5G67450	AT5G67450.1	C2H2	TF	LALCL FDLNLP	Middle C-terminal	246	66 233		zinc-finger protein 1
Arabidopsis thaliana TAIR10	AT5G27880	AT5G27880.1	C2H2	TF	LSLSL	C-terminal	279	276		C2H2 and C2HC zinc fingers superfamily protein
Arabidopsis thaliana TAIR10	AT3G58030	AT3G58030.1			LDLNLGP	N-terminal	437	13		RING/U-box superfamily protein
Arabidopsis thaliana TAIR10	AT5G59820	AT5G59820.1	C2H2	TF	LDLSL LNLKL	C-terminal C-terminal	163	143 153		C2H2-type zinc finger family protein
Arabidopsis thaliana TAIR10	AT3G58030	AT3G58030.4			LDLNLGP	N-terminal	437	13		RING/U-box superfamily protein
Arabidopsis thaliana TAIR10	AT3G58030	AT3G58030.2			LDLNLGP	N-terminal	437	13		RING/U-box superfamily protein
Arabidopsis thaliana TAIR10	AT3G58030	AT3G58030.3			LDLNLGP	N-terminal	437	13		RING/U-box superfamily protein
Arabidopsis thaliana TAIR10	AT5G65100	AT5G65100.1	EIL	TF	DLNQLP	C-terminal	558	522		Ethylene insensitive 3 family protein
Arabidopsis thaliana TAIR10	AT3G20770	AT3G20770.1	EIL	TF	EDLNIP	C-terminal	629	532		Ethylene insensitive 3 family protein
Arabidopsis thaliana TAIR10	AT2G40260	AT2G40260.1	G2-like	TF	LVLQL LDLSL LSLSL LDLTL	Middle C-terminal C-terminal C-terminal	411	114 336 372 408		Homeodomain-like superfamily protein
Arabidopsis thaliana TAIR10	AT5G21120	AT5G21120.1	EIL	TF	DLNPSP LGLVL	C-terminal C-terminal	519	473 486		ETHYLENE-INSENSITIVE3-like 2
Arabidopsis thaliana TAIR10	AT2G02060	AT2G02060.1	G2-like	TF	LSLSL	C-terminal	257	202		Homeodomain-like superfamily protein
Arabidopsis thaliana TAIR10	AT2G38300	AT2G38300.1	G2-like	TF	LDLSL LSLSL LDLTL	C-terminal C-terminal C-terminal	341	277 305 338		myb-like HTH transcriptional regulator family protein
Arabidopsis thaliana TAIR10	AT1G14600	AT1G14600.1	G2-like	TF	LSLSL LNLNL	C-terminal C-terminal	256	195 246		Homeodomain-like superfamily protein
Arabidopsis thaliana TAIR10	AT4G04580	AT4G04580.1	G2-like	TF	LSLEL	C-terminal	167	158		Homeodomain-like superfamily protein
Arabidopsis thaliana TAIR10	AT1G19700	AT1G19700.1	HB	TF	LSLSL	N-terminal	539	82		BEL1-like homeodomain 10
Arabidopsis thaliana TAIR10	AT1G19700	AT1G19700.2	HB	TF	LSLSL	N-terminal	539	82		BEL1-like homeodomain 10
Arabidopsis thaliana TAIR10	AT1G19700	AT1G19700.3	HB	TF	LSLSL	N-terminal	539	82		BEL1-like homeodomain 10
Arabidopsis thaliana TAIR10	AT1G28420	AT1G28420.1	HB	TF	LKLDL	Middle	1706	1005		homeobox-1
Arabidopsis thaliana TAIR10	AT1G34650	AT1G34650.1	HB	TF	LSLPL	C-terminal	709	540		homeodomain GLABROUS 10
Arabidopsis thaliana TAIR10	AT1G75410	AT1G75410.1	HB	TF	LSLSL	N-terminal	525	83		BEL1-like homeodomain 3
Arabidopsis thaliana TAIR10	AT1G79840	AT1G79840.1	HB	TF	LSLSL LTLAL	N-terminal C-terminal	748	24 705		HD-ZIP IV family of homeobox-leucine zipper protein with lipid-binding START domain
Arabidopsis thaliana TAIR10	AT1G62990	AT1G62990.1	HB	TF	LKLEL	Middle	292	197		KNOTTED-like homeobox of Arabidopsis thaliana 7
Arabidopsis thaliana TAIR10	AT1G75410	AT1G75410.2	HB	TF	LSLSL	N-terminal	525	83		BEL1-like homeodomain 3
Arabidopsis thaliana TAIR10	AT1G79840	AT1G79840.2	HB	TF	LSLSL LTLAL	N-terminal C-terminal	777	53 734		HD-ZIP IV family of homeobox-leucine zipper protein with lipid-binding START domain
Arabidopsis thaliana TAIR10	AT2G17950	AT2G17950.1	HB	TF	LELRL	C-terminal	293	289		Homeodomain-like superfamily protein
Arabidopsis thaliana TAIR10	AT2G22800	AT2G22800.1	HB	TF	LVLGL LTLCL	N-terminal N-terminal	275	13 42		Homeobox-leucine zipper protein family
Arabidopsis thaliana TAIR10	AT2G23760	AT2G23760.1	HB	TF	LSLSL LTLGL	N-terminal C-terminal	628	156 604		BEL1-like homeodomain 4
Arabidopsis thaliana TAIR10	AT2G27220	AT2G27220.1	HB	TF	LSLGL	C-terminal	432	394		BEL1-like homeodomain 5
Arabidopsis thaliana TAIR10	AT2G23760	AT2G23760.2	HB	TF	LSLSL LTLGL	N-terminal C-terminal	628	156 604		BEL1-like homeodomain 4
Arabidopsis thaliana TAIR10	AT2G23760	AT2G23760.3	HB	TF	LSLSL LTLGL	N-terminal C-terminal	628	156 604		BEL1-like homeodomain 4
Arabidopsis thaliana TAIR10	AT2G27220	AT2G27220.2	HB	TF	LSLGL	C-terminal	440	402		BEL1-like homeodomain 5
Arabidopsis thaliana TAIR10	AT2G27990	AT2G27990.1	HB	TF	LTLEL	C-terminal	585	553		BEL1-like homeodomain 8
Arabidopsis thaliana TAIR10	AT2G32370	AT2G32370.1	HB	TF	LALNL	Middle	726	283		homeodomain GLABROUS 3
Arabidopsis thaliana TAIR10	AT2G35940	AT2G35940.1	HB	TF	LSLTL LTLGL	N-terminal C-terminal	681	141 598		BEL1-like homeodomain 1
Arabidopsis thaliana TAIR10	AT2G35940	AT2G35940.2	HB	TF	LSLTL LTLGL	N-terminal C-terminal	681	141 598		BEL1-like homeodomain 1
Arabidopsis thaliana TAIR10	AT2G35940	AT2G35940.3	HB	TF	LSLTL LTLGL	N-terminal C-terminal	681	141 598		BEL1-like homeodomain 1
Arabidopsis thaliana TAIR10	AT2G44910	AT2G44910.1	HB	TF	LGLSL LRLNL	N-terminal N-terminal	319	10 26		homeobox-leucine zipper protein 4
Arabidopsis thaliana TAIR10	AT3G11260	AT3G11260.1	HB	TF	LDLRL	C-terminal	183	177		WUSCHEL related homeobox 5
Arabidopsis thaliana TAIR10	AT3G61150	AT3G61150.1	HB	TF	LSLGL LDLAL	N-terminal Middle	809	55 320		homeodomain GLABROUS 1
Arabidopsis thaliana TAIR10	AT3G60390	AT3G60390.1	HB	TF	LGLSL	N-terminal	316	10		homeobox-leucine zipper protein 3
Arabidopsis thaliana TAIR10	AT4G00730	AT4G00730.2	HB	TF	LSLAL LELAL LSLCL	N-terminal Middle C-terminal	571	67 325 567		Homeobox-leucine zipper family protein / lipid-binding START domain-containing protein
Arabidopsis thaliana TAIR10	AT4G17460	AT4G17460.1	HB	TF	LGLSL LQLNL	N-terminal N-terminal	283	10 24		Homeobox-leucine zipper protein 4 (HB-4) / HD-ZIP protein
Arabidopsis thaliana TAIR10	AT4G32980	AT4G32980.1	HB	TF	LSLSL	Middle	474	156		homeobox gene 1
Arabidopsis thaliana TAIR10	AT4G16780	AT4G16780.1	HB	TF	LGLSL	N-terminal	285	10		homeobox protein 2
Arabidopsis thaliana TAIR10	AT4G34610	AT4G34610.2	HB	TF	LSLSL LTLGL	N-terminal C-terminal	533	98 472		BEL1-like homeodomain 6
Arabidopsis thaliana TAIR10	AT4G04890	AT4G04890.1	HB	TF	DLNLEP	N-terminal	744	99		protodermal factor 2
Arabidopsis thaliana TAIR10	AT4G34610	AT4G34610.1	HB	TF	LSLSL LTLGL	N-terminal C-terminal	533	98 472		BEL1-like homeodomain 6
Arabidopsis thaliana TAIR10	AT4G36870	AT4G36870.1	HB	TF	LSLSL LTLGL	Middle C-terminal	740	242 716		BEL1-like homeodomain 2
Arabidopsis thaliana TAIR10	AT5G06710	AT5G06710.2			LALSL LQLQL	N-terminal Middle	238	5 92		homeobox from Arabidopsis thaliana
Arabidopsis thaliana TAIR10	AT4G37790	AT4G37790.1	HB	TF	LVLGL LTLSL	N-terminal N-terminal	279	13 48		Homeobox-leucine zipper protein family
Arabidopsis thaliana TAIR10	AT5G06710	AT5G06710.1	HB	TF	LALSL LQLQL	N-terminal Middle	337	5 92		homeobox from Arabidopsis thaliana
Arabidopsis thaliana TAIR10	AT4G36870	AT4G36870.2	HB	TF	LSLSL LTLGL	Middle C-terminal	740	242 716		BEL1-like homeodomain 2
Arabidopsis thaliana TAIR10	AT5G02030	AT5G02030.1	HB	TF	LSLSL LTLGL	N-terminal C-terminal	576	117 517		POX (plant homeobox) family protein
Arabidopsis thaliana TAIR10	AT4G13980	AT4G13980.1	HSF	TF	LRLEL LNLTL	Middle C-terminal	467	258 353		winged-helix DNA-binding transcription factor family protein
Arabidopsis thaliana TAIR10	AT5G17320	AT5G17320.1	HB	TF	LSLPL	C-terminal	719	549		homeodomain GLABROUS 9
Arabidopsis thaliana TAIR10	AT5G45710	AT5G45710.2			LSLNL	Middle	250	96		winged-helix DNA-binding transcription factor family protein
Arabidopsis thaliana TAIR10	AT5G47370	AT5G47370.1	HB	TF	LGLSL	N-terminal	284	10		Homeobox-leucine zipper protein 4 (HB-4) / HD-ZIP protein
Arabidopsis thaliana TAIR10	AT1G46264	AT1G46264.1	HSF	TF	LALNL	C-terminal	349	340		heat shock transcription factor B4
Arabidopsis thaliana TAIR10	AT5G45710	AT5G45710.1	HSF	TF	LSLNL	Middle	346	192		winged-helix DNA-binding transcription factor family protein
Arabidopsis thaliana TAIR10	AT1G31140	AT1G31140.1	MIKC	TF	LKLNL	Middle	214	107		GORDITA
Arabidopsis thaliana TAIR10	AT1G31140	AT1G31140.2	MIKC	TF	LKLNL	Middle	216	109		GORDITA
Arabidopsis thaliana TAIR10	AT4G18880	AT4G18880.1	HSF	TF	LALNL	Middle	402	195		heat shock transcription factor A4A
Arabidopsis thaliana TAIR10	AT1G69120	AT1G69120.1	MIKC	TF	LELTL	C-terminal	257	241		K-box region and MADS-box transcription factor family protein
Arabidopsis thaliana TAIR10	AT2G03060	AT2G03060.1	M-type	TF	LPLTL	C-terminal	333	265		AGAMOUS-like 30
Arabidopsis thaliana TAIR10	AT1G26310	AT1G26310.1	MIKC	TF	LDLTL	C-terminal	256	241		K-box region and MADS-box transcription factor family protein
Arabidopsis thaliana TAIR10	AT1G65360	AT1G65360.1	M-type	TF	LELNL	Middle	227	140		AGAMOUS-like 23
Arabidopsis thaliana TAIR10	AT2G22540	AT2G22540.1	MIKC	TF	LELQL LRLGL	Middle C-terminal	241	86 234		K-box region and MADS-box transcription factor family protein
Arabidopsis thaliana TAIR10	AT2G22540	AT2G22540.2	MIKC	TF	LELQL LRLGL	Middle C-terminal	236	81 229		K-box region and MADS-box transcription factor family protein
Arabidopsis thaliana TAIR10	AT2G03060	AT2G03060.2	M-type	TF	LPLTL	C-terminal	387	314		AGAMOUS-like 30
Arabidopsis thaliana TAIR10	AT3G57390	AT3G57390.2			LQLGL	C-terminal	196	165		AGAMOUS-like 18
Arabidopsis thaliana TAIR10	AT4G24540	AT4G24540.1	MIKC	TF	LKLGL	C-terminal	221	214		AGAMOUS-like 24
Arabidopsis thaliana TAIR10	AT2G14210	AT2G14210.1	MIKC	TF	LGLQL	C-terminal	235	231		AGAMOUS-like 44
Arabidopsis thaliana TAIR10	AT3G57390	AT3G57390.1	MIKC	TF	LQLGL	C-terminal	257	226		AGAMOUS-like 18
Arabidopsis thaliana TAIR10	AT5G10140	AT5G10140.1	MIKC	TF	LMLKL	Middle	197	140		K-box region and MADS-box transcription factor family protein
Arabidopsis thaliana TAIR10	AT5G06500	AT5G06500.1	M-type	TF	DLNMEP	C-terminal	243	215		AGAMOUS-like 96
Arabidopsis thaliana TAIR10	AT5G10140	AT5G10140.3	MIKC	TF	LMLKL	Middle	187	140		K-box region and MADS-box transcription factor family protein
Arabidopsis thaliana TAIR10	AT5G10140	AT5G10140.2	MIKC	TF	LMLKL	C-terminal	168	140		K-box region and MADS-box transcription factor family protein
Arabidopsis thaliana TAIR10	AT5G10140	AT5G10140.4	MIKC	TF	LMLKL	C-terminal	183	140		K-box region and MADS-box transcription factor family protein
Arabidopsis thaliana TAIR10	AT5G13790	AT5G13790.1	MIKC	TF	LQLGL	C-terminal	269	213		AGAMOUS-like 15
Arabidopsis thaliana TAIR10	AT5G20240	AT5G20240.1	MIKC	TF	LQLEL	Middle	209	103		K-box region and MADS-box transcription factor family protein
Arabidopsis thaliana TAIR10	AT5G23260	AT5G23260.1	MIKC	TF	LELRL	Middle	248	105		K-box region and MADS-box transcription factor family protein
Arabidopsis thaliana TAIR10	AT5G23260	AT5G23260.3	MIKC	TF	LELRL	Middle	239	105		K-box region and MADS-box transcription factor family protein
Arabidopsis thaliana TAIR10	AT5G26950	AT5G26950.1	M-type	TF	LSLFL	Middle	290	106		AGAMOUS-like 93
Arabidopsis thaliana TAIR10	AT5G23260	AT5G23260.2	MIKC	TF	LELRL	Middle	253	105		K-box region and MADS-box transcription factor family protein
Arabidopsis thaliana TAIR10	AT5G27050	AT5G27050.1	M-type	TF	LSLFL	Middle	121	62		AGAMOUS-like 101
Arabidopsis thaliana TAIR10	AT5G27070	AT5G27070.1	M-type	TF	LSLFL	Middle	288	106		AGAMOUS-like 53
Arabidopsis thaliana TAIR10	AT5G27090	AT5G27090.2	M-type	TF	#N/A	#N/A	#N/A	#N/A		AGAMOUS-like 54
Arabidopsis thaliana TAIR10	AT5G27580	AT5G27580.1	M-type	TF	LSLFL	Middle	224	106		AGAMOUS-like 89
Arabidopsis thaliana TAIR10	AT5G27960	AT5G27960.1	M-type	TF	LNLNL	C-terminal	321	247		AGAMOUS-like 90
Arabidopsis thaliana TAIR10	AT5G27090	AT5G27090.1	M-type	TF	LSLFL	Middle	188	105		AGAMOUS-like 54
Arabidopsis thaliana TAIR10	AT5G48670	AT5G48670.1	M-type	TF	LNLNL	Middle	322	236		AGAMOUS-like 80
Arabidopsis thaliana TAIR10	AT1G22640	AT1G22640.1	MYB	TF	LNLEL	Middle	258	191		myb domain protein 3
Arabidopsis thaliana TAIR10	AT2G16720	AT2G16720.1	MYB	TF	LNLEL	Middle	270	192		myb domain protein 7
Arabidopsis thaliana TAIR10	AT2G23290	AT2G23290.1	MYB	TF	LRLSL	Middle	310	217		myb domain protein 70
Arabidopsis thaliana TAIR10	AT2G37630	AT2G37630.1	MYB	TF	LELQL	C-terminal	368	284		myb-like HTH transcriptional regulator family protein
Arabidopsis thaliana TAIR10	AT3G13540	AT3G13540.1	MYB	TF	LILRL	Middle	250	90		myb domain protein 5
Arabidopsis thaliana TAIR10	AT4G34990	AT4G34990.1	MYB	TF	LDLNL	Middle	275	185		myb domain protein 32
Arabidopsis thaliana TAIR10	AT4G38620	AT4G38620.1	MYB	TF	LNLEL	Middle	283	200		myb domain protein 4
Arabidopsis thaliana TAIR10	AT3G50060	AT3G50060.1	MYB	TF	LSLSL	Middle	302	207		myb domain protein 77
Arabidopsis thaliana TAIR10	AT4G09460	AT4G09460.1	MYB	TF	LNLDL	C-terminal	237	199		myb domain protein 6
Arabidopsis thaliana TAIR10	AT5G67300	AT5G67300.1	MYB	TF	LSLSL	Middle	306	196		myb domain protein r1
Arabidopsis thaliana TAIR10	AT2G33480	AT2G33480.1	NAC	TF	DLNLTP	C-terminal	269	221		NAC domain containing protein 41
Arabidopsis thaliana TAIR10	AT1G35515	AT1G35515.1	MYB	TF	LNLDL	C-terminal	213	194		high response to osmotic stress 10
Arabidopsis thaliana TAIR10	AT5G13180	AT5G13180.1	NAC	TF	DLNLLP	C-terminal	253	217		NAC domain containing protein 83
Arabidopsis thaliana TAIR10	AT2G33480	AT2G33480.2	NAC	TF	DLNLTP	C-terminal	267	219		NAC domain containing protein 41
Arabidopsis thaliana TAIR10	AT4G23860	AT4G23860.1			DLNSCP	Middle	453	325		PHD finger protein-related
Arabidopsis thaliana TAIR10	AT4G23860	AT4G23860.2			DLNSCP	Middle	453	325		PHD finger protein-related
Arabidopsis thaliana TAIR10	AT4G23860	AT4G23860.3			DLNSCP	Middle	453	325		PHD finger protein-related
Arabidopsis thaliana TAIR10	AT5G12400	AT5G12400.1	DDT	TR	DLNCGP	N-terminal	1603	121		DNA binding;zinc ion binding;DNA binding
Arabidopsis thaliana TAIR10	AT5G16680	AT5G16680.1			LELAL LSLSL	C-terminal C-terminal	1312	1231 1286		RING/FYVE/PHD zinc finger superfamily protein
Arabidopsis thaliana TAIR10	AT1G27360	AT1G27360.2	SBP	TF	LCLKL	Middle	394	127		squamosa promoter-like 11
Arabidopsis thaliana TAIR10	AT1G27360	AT1G27360.1	SBP	TF	LCLKL	Middle	394	127		squamosa promoter-like 11
Arabidopsis thaliana TAIR10	AT1G20980	AT1G20980.1	SBP	TF	LDLNL LSLQL LPLEL	N-terminal Middle Middle	1036	83 390 461		squamosa promoter binding protein-like 14
Arabidopsis thaliana TAIR10	AT1G27360	AT1G27360.4	SBP	TF	LCLKL	Middle	394	127		squamosa promoter-like 11
Arabidopsis thaliana TAIR10	AT1G27360	AT1G27360.3	SBP	TF	LCLKL	Middle	394	127		squamosa promoter-like 11
Arabidopsis thaliana TAIR10	AT1G27370	AT1G27370.2	SBP	TF	LCLKL	Middle	397	127		squamosa promoter binding protein-like 10
Arabidopsis thaliana TAIR10	AT1G27370	AT1G27370.1	SBP	TF	LCLKL	Middle	397	127		squamosa promoter binding protein-like 10
Arabidopsis thaliana TAIR10	AT1G30650	AT1G30650.1	WRKY	TF	DLNINP	N-terminal	431	53		WRKY DNA-binding protein 14
Arabidopsis thaliana TAIR10	AT1G68150	AT1G68150.1	WRKY	TF	LSLKL LSLSL	N-terminal Middle	375	33 177		WRKY DNA-binding protein 9
Arabidopsis thaliana TAIR10	AT4G31800	AT4G31800.1	WRKY	TF	DLNTNP	N-terminal	311	13		WRKY DNA-binding protein 18
Arabidopsis thaliana TAIR10	AT1G27370	AT1G27370.3	SBP	TF	LCLKL	Middle	397	127		squamosa promoter binding protein-like 10
Arabidopsis thaliana TAIR10	AT1G04100	AT1G04100.1	AUX/IAA	TR	LDLAL	N-terminal	262	47		indoleacetic acid-induced protein 10
Arabidopsis thaliana TAIR10	AT1G27370	AT1G27370.4	SBP	TF	LCLKL	Middle	397	127		squamosa promoter binding protein-like 10
Arabidopsis thaliana TAIR10	AT4G31800	AT4G31800.2	WRKY	TF	DLNTNP	N-terminal	310	13		WRKY DNA-binding protein 18
Arabidopsis thaliana TAIR10	AT1G04250	AT1G04250.1	AUX/IAA	TR	LCLGL LKLNL	N-terminal N-terminal	230	16 42		AUX/IAA transcriptional regulator family protein
Arabidopsis thaliana TAIR10	AT1G04240	AT1G04240.1	AUX/IAA	TR	LRLGL	N-terminal	190	14		AUX/IAA transcriptional regulator family protein
Arabidopsis thaliana TAIR10	AT1G04550	AT1G04550.2	AUX/IAA	TR	LELGL	N-terminal	240	22		AUX/IAA transcriptional regulator family protein
Arabidopsis thaliana TAIR10	AT1G04550	AT1G04550.1	AUX/IAA	TR	LELGL	N-terminal	174	22		AUX/IAA transcriptional regulator family protein
Arabidopsis thaliana TAIR10	AT1G15580	AT1G15580.1	AUX/IAA	TR	LRLGL	N-terminal	164	17		indole-3-acetic acid inducible 5
Arabidopsis thaliana TAIR10	AT1G51950	AT1G51950.1	AUX/IAA	TR	LELKL	N-terminal	268	44		indole-3-acetic acid inducible 18
Arabidopsis thaliana TAIR10	AT1G15050	AT1G15050.1	AUX/IAA	TR	LGLSL	Middle	186	65		indole-3-acetic acid inducible 34
Arabidopsis thaliana TAIR10	AT1G80390	AT1G80390.1	AUX/IAA	TR	LTLAL	N-terminal	180	23		indole-3-acetic acid inducible 15
Arabidopsis thaliana TAIR10	AT1G52830	AT1G52830.1	AUX/IAA	TR	LRLGL	N-terminal	190	15		indole-3-acetic acid 6
Arabidopsis thaliana TAIR10	AT2G01200	AT2G01200.2	AUX/IAA	TR	LGLSL LALQL	N-terminal Middle	192	34 127		indole-3-acetic acid inducible 32
Arabidopsis thaliana TAIR10	AT2G01200	AT2G01200.1	AUX/IAA	TR	LGLSL LALQL	N-terminal C-terminal	144	34 127		indole-3-acetic acid inducible 32
Arabidopsis thaliana TAIR10	AT2G22670	AT2G22670.1	AUX/IAA	TR	LRLGL	N-terminal	322	56		indoleacetic acid-induced protein 8
Arabidopsis thaliana TAIR10	AT2G22670	AT2G22670.2	AUX/IAA	TR	LRLGL	N-terminal	320	56		indoleacetic acid-induced protein 8
Arabidopsis thaliana TAIR10	AT2G22670	AT2G22670.3	AUX/IAA	TR	LRLGL	N-terminal	322	56		indoleacetic acid-induced protein 8
Arabidopsis thaliana TAIR10	AT2G33310	AT2G33310.1	AUX/IAA	TR	LELGL	N-terminal	247	16		auxin-induced protein 13
Arabidopsis thaliana TAIR10	AT2G22670	AT2G22670.4	AUX/IAA	TR	LRLGL	N-terminal	339	73		indoleacetic acid-induced protein 8
Arabidopsis thaliana TAIR10	AT2G33310	AT2G33310.2	AUX/IAA	TR	LELGL	N-terminal	248	16		auxin-induced protein 13
Arabidopsis thaliana TAIR10	AT3G15540	AT3G15540.1	AUX/IAA	TR	LRLGL	N-terminal	198	15		indole-3-acetic acid inducible 19
Arabidopsis thaliana TAIR10	AT2G46990	AT2G46990.1	AUX/IAA	TR	LRLGL	N-terminal	176	36		indole-3-acetic acid inducible 20
Arabidopsis thaliana TAIR10	AT2G33310	AT2G33310.3	AUX/IAA	TR	LELGL	N-terminal	247	16		auxin-induced protein 13
Arabidopsis thaliana TAIR10	AT3G17600	AT3G17600.1	AUX/IAA	TR	LSLSL	N-terminal	159	31		indole-3-acetic acid inducible 31
Arabidopsis thaliana TAIR10	AT3G04730	AT3G04730.1	AUX/IAA	TR	LRLGL LKLNL	N-terminal N-terminal	237	11 40		indoleacetic acid-induced protein 16
Arabidopsis thaliana TAIR10	AT3G23050	AT3G23050.2	AUX/IAA	TR	LCLGL LMLNL	N-terminal N-terminal	211	15 46		indole-3-acetic acid 7
Arabidopsis thaliana TAIR10	AT3G16500	AT3G16500.1	AUX/IAA	TR	LELRL	N-terminal	270	40		phytochrome-associated protein 1
Arabidopsis thaliana TAIR10	AT3G23050	AT3G23050.1	AUX/IAA	TR	LCLGL LMLNL	N-terminal N-terminal	244	15 46		indole-3-acetic acid 7
Arabidopsis thaliana TAIR10	AT3G62100	AT3G62100.1	AUX/IAA	TR	LRLGL	N-terminal	173	37		indole-3-acetic acid inducible 30
Arabidopsis thaliana TAIR10	AT3G23030	AT3G23030.1	AUX/IAA	TR	LCLGL	N-terminal	175	18		indole-3-acetic acid inducible 2
Arabidopsis thaliana TAIR10	AT4G14550	AT4G14550.1	AUX/IAA	TR	LCLGL LKLNL	N-terminal N-terminal	229	10 41		indole-3-acetic acid inducible 14
Arabidopsis thaliana TAIR10	AT4G28640	AT4G28640.1	AUX/IAA	TR	LELGL	N-terminal	247	36		indole-3-acetic acid inducible 11
Arabidopsis thaliana TAIR10	AT4G28640	AT4G28640.2	AUX/IAA	TR	LELGL	N-terminal	303	36		indole-3-acetic acid inducible 11
Arabidopsis thaliana TAIR10	AT4G14560	AT4G14560.1	AUX/IAA	TR	LRLGL	N-terminal	169	16		indole-3-acetic acid inducible
Arabidopsis thaliana TAIR10	AT4G28640	AT4G28640.3	AUX/IAA	TR	LELGL	N-terminal	251	36		indole-3-acetic acid inducible 11
Arabidopsis thaliana TAIR10	AT4G29080	AT4G29080.1	AUX/IAA	TR	LRLGL	N-terminal	306	47		phytochrome-associated protein 2
Arabidopsis thaliana TAIR10	AT4G32280	AT4G32280.1	AUX/IAA	TR	LDLGL	N-terminal	252	5		indole-3-acetic acid inducible 29
Arabidopsis thaliana TAIR10	AT5G65670	AT5G65670.1	AUX/IAA	TR	LTLGL	N-terminal	339	70		indole-3-acetic acid inducible 9
Arabidopsis thaliana TAIR10	AT5G65670	AT5G65670.2	AUX/IAA	TR	LTLGL	N-terminal	337	70		indole-3-acetic acid inducible 9
Arabidopsis thaliana TAIR10	AT5G25890	AT5G25890.1	AUX/IAA	TR	LELRL	N-terminal	176	9		indole-3-acetic acid inducible 28
Arabidopsis thaliana TAIR10	AT5G43700	AT5G43700.1	AUX/IAA	TR	LRLGL	N-terminal	187	20		AUX/IAA transcriptional regulator family protein
Arabidopsis thaliana TAIR10	AT1G30135	AT1G30135.1	Tify	TF	LELRL	N-terminal	132	11		jasmonate-zim-domain protein 8
Arabidopsis thaliana TAIR10	AT1G17380	AT1G17380.1	Tify	TF	LDLRL PDLNEP	C-terminal Middle	275	272 156		jasmonate-zim-domain protein 5
Arabidopsis thaliana TAIR10	AT1G72450	AT1G72450.1	Tify	TF	LELKL PDLNEP	C-terminal Middle	270	267 162		jasmonate-zim-domain protein 6
Arabidopsis thaliana TAIR10	AT2G34600	AT2G34600.1	Tify	TF	LELRL	N-terminal	149	28		jasmonate-zim-domain protein 7
Arabidopsis thaliana TAIR10	AT1G02450	AT1G02450.1			LDLNL	C-terminal	143	138		NIM1-interacting 1
Arabidopsis thaliana TAIR10	AT3G25882	AT3G25882.1			LGLDLNCKP	C-terminal	123	108		NIM1-interacting 2
Arabidopsis thaliana TAIR10	AT4G19660	AT4G19660.1	TRAF	TR	DLNETP	C-terminal	575	467		NPR1-like protein 4
Arabidopsis thaliana TAIR10	AT1G09415	AT1G09415.1			LDLNL	C-terminal	113	108		NIM1-interacting 3
Arabidopsis thaliana TAIR10	AT4G26120	AT4G26120.1	TRAF	TR	DLNMAP LELEL	C-terminal Middle	601	479 316		Ankyrin repeat family protein / BTB/POZ domain-containing protein
Arabidopsis thaliana TAIR10	AT1G01030	AT1G01030.1	B3	TF	LRLNL	C-terminal	359	323		AP2/B3-like transcriptional factor family protein
Arabidopsis thaliana TAIR10	AT5G45110	AT5G45110.1	TRAF	TR	DLNETP	C-terminal	587	474		NPR1-like protein 3
Arabidopsis thaliana TAIR10	AT5G66980	AT5G66980.1	B3	TF	LELPL	Middle	335	235		AP2/B3-like transcriptional factor family protein
Arabidopsis thaliana TAIR10	AT4G00260	AT4G00260.1	B3	TF	LVLRL LVLRL	Middle Middle	529	225 370		Transcriptional factor B3 family protein
Arabidopsis thaliana TAIR10	AT1G80580	AT1G80580.1	ERF	TF	LELDL	C-terminal	257	246		Integrase-type DNA-binding superfamily protein
Arabidopsis thaliana TAIR10	AT5G67180	AT5G67180.1	AP2	TF	LGLSL	C-terminal	353	268		target of early activation tagged (EAT) 3
Arabidopsis thaliana TAIR10	AT1G72570	AT1G72570.1	AP2	TF	LSLAL	Middle	416	166		Integrase-type DNA-binding superfamily protein
Arabidopsis thaliana TAIR10	AT5G10510	AT5G10510.1	AP2	TF	LKLSL	C-terminal	570	438		AINTEGUMENTA-like 6
Arabidopsis thaliana TAIR10	AT2G40350	AT2G40350.1	ERF	TF	LNLPL	C-terminal	158	122		Integrase-type DNA-binding superfamily protein
Arabidopsis thaliana TAIR10	AT5G10510	AT5G10510.2	AP2	TF	LKLSL	C-terminal	582	450		AINTEGUMENTA-like 6
Arabidopsis thaliana TAIR10	AT5G10510	AT5G10510.3	ERF	TF	LKLSL	C-terminal	605	473		AINTEGUMENTA-like 6
Arabidopsis thaliana TAIR10	AT5G18450	AT5G18450.1	ERF	TF	LDLGL	Middle	308	128		Integrase-type DNA-binding superfamily protein
Arabidopsis thaliana TAIR10	AT5G60120	AT5G60120.1	ERF	TF	LDLNL LDLNL	N-terminal Middle	486	4 311		target of early activation tagged (EAT) 2
Arabidopsis thaliana TAIR10	AT5G60120	AT5G60120.2	ERF	TF	LDLNL LDLNL	N-terminal Middle	508	4 311		target of early activation tagged (EAT) 2
Arabidopsis thaliana TAIR10	AT5G65510	AT5G65510.1	AP2	TF	LKLAL	C-terminal	499	419		AINTEGUMENTA-like 7
Arabidopsis thaliana TAIR10	AT1G34310	AT1G34310.1	ARF	TF	LILEL	C-terminal	594	540		auxin response factor 12
Arabidopsis thaliana TAIR10	AT1G34390	AT1G34390.1	ARF	TF	LILEL	C-terminal	599	538		auxin response factor 22
Arabidopsis thaliana TAIR10	AT1G34410	AT1G34410.1	ARF	TF	LILEL	C-terminal	607	540		auxin response factor 21
Arabidopsis thaliana TAIR10	AT1G35240	AT1G35240.1	ARF	TF	LILEL	C-terminal	591	524		auxin response factor 20
Arabidopsis thaliana TAIR10	AT1G35520	AT1G35520.1	ARF	TF	LILEL	C-terminal	599	545		auxin response factor 15
Arabidopsis thaliana TAIR10	AT1G35540	AT1G35540.1	ARF	TF	LILEL	C-terminal	606	539		auxin response factor 14
Arabidopsis thaliana TAIR10	AT5G62000	AT5G62000.1	ARF	TF	LSLKL	Middle	860	567		auxin response factor 2
Arabidopsis thaliana TAIR10	AT5G62000	AT5G62000.2	ARF	TF	LSLKL	Middle	860	567		auxin response factor 2
Arabidopsis thaliana TAIR10	AT5G62000	AT5G62000.3	ARF	TF	LSLKL	Middle	860	567		auxin response factor 2
Arabidopsis thaliana TAIR10	AT5G62000	AT5G62000.4	ARF	TF	LSLKL	Middle	854	567		auxin response factor 2
Arabidopsis thaliana TAIR10	AT2G17410	AT2G17410.1	ARID	TR	LPLEL	C-terminal	787	596		ARID/BRIGHT DNA-binding domain-containing protein
Arabidopsis thaliana TAIR10	AT1G67710	AT1G67710.1	ARR-B	TF	LELDL	N-terminal	522	82		response regulator 11
Arabidopsis thaliana TAIR10	AT2G17410	AT2G17410.2	ARID	TR	LPLEL	C-terminal	781	596		ARID/BRIGHT DNA-binding domain-containing protein
Arabidopsis thaliana TAIR10	AT4G35590	AT4G35590.1	RWP-RK	TF	DLNCLP	Middle	371	188		RWP-RK domain-containing protein
Arabidopsis thaliana TAIR10	AT1G14685	AT1G14685.2	BBR-BPC	TF	LGLQL	N-terminal	280	25		basic pentacysteine 2
Arabidopsis thaliana TAIR10	AT5G58080	AT5G58080.1	ARR-B	TF	LPLNL	Middle	619	456		response regulator 18
Arabidopsis thaliana TAIR10	AT2G01930	AT2G01930.1	BBR-BPC	TF	LGLQL	N-terminal	284	26		basic pentacysteine1
Arabidopsis thaliana TAIR10	AT5G53040	AT5G53040.1	RWP-RK	TF	LFLSL	N-terminal	257	17		RWP-RK domain-containing protein
Arabidopsis thaliana TAIR10	AT1G14685	AT1G14685.1	BBR-BPC	TF	LGLQL	N-terminal	280	25		basic pentacysteine 2
Arabidopsis thaliana TAIR10	AT1G03040	AT1G03040.1	bHLH	TF	LGLSL	Middle	303	85		basic helix-loop-helix (bHLH) DNA-binding superfamily protein
Arabidopsis thaliana TAIR10	AT1G14685	AT1G14685.3	BBR-BPC	TF	LGLQL	N-terminal	280	25		basic pentacysteine 2
Arabidopsis thaliana TAIR10	AT2G01930	AT2G01930.2	BBR-BPC	TF	LGLQL	N-terminal	284	26		basic pentacysteine1
Arabidopsis thaliana TAIR10	AT1G02340	AT1G02340.1	bHLH	TF	LQLQL	Middle	293	185		basic helix-loop-helix (bHLH) DNA-binding superfamily protein
Arabidopsis thaliana TAIR10	AT1G22490	AT1G22490.1	bHLH	TF	LRLTL	C-terminal	305	255		basic helix-loop-helix (bHLH) DNA-binding superfamily protein
Arabidopsis thaliana TAIR10	AT1G03040	AT1G03040.2	bHLH	TF	LGLSL	Middle	298	85		basic helix-loop-helix (bHLH) DNA-binding superfamily protein
Arabidopsis thaliana TAIR10	AT1G06170	AT1G06170.1	bHLH	TF	LELDL	C-terminal	421	359		basic helix-loop-helix (bHLH) DNA-binding superfamily protein
Arabidopsis thaliana TAIR10	AT1G06170	AT1G06170.2	bHLH	TF	LELDL	C-terminal	421	359		basic helix-loop-helix (bHLH) DNA-binding superfamily protein
Arabidopsis thaliana TAIR10	AT1G72210	AT1G72210.1	bHLH	TF	LRLTL	C-terminal	321	268		basic helix-loop-helix (bHLH) DNA-binding superfamily protein
Arabidopsis thaliana TAIR10	AT2G14760	AT2G14760.1	bHLH	TF	LDLKL	C-terminal	329	321		basic helix-loop-helix (bHLH) DNA-binding superfamily protein
Arabidopsis thaliana TAIR10	AT2G14760	AT2G14760.3	bHLH	TF	LDLKL	C-terminal	342	334		basic helix-loop-helix (bHLH) DNA-binding superfamily protein
Arabidopsis thaliana TAIR10	AT2G27230	AT2G27230.1			LILQL	N-terminal	651	161		transcription factor-related
Arabidopsis thaliana TAIR10	AT2G31220	AT2G31220.1	bHLH	TF	LQLDL	C-terminal	459	404		basic helix-loop-helix (bHLH) DNA-binding superfamily protein
Arabidopsis thaliana TAIR10	AT2G27230	AT2G27230.2			LILQL	N-terminal	651	161		transcription factor-related
Arabidopsis thaliana TAIR10	AT2G31210	AT2G31210.1	bHLH	TF	LQLDL	C-terminal	429	374		basic helix-loop-helix (bHLH) DNA-binding superfamily protein
Arabidopsis thaliana TAIR10	AT2G31280	AT2G31280.1			LFLAL	N-terminal	721	150		conserved peptide upstream open reading frame 7
Arabidopsis thaliana TAIR10	AT2G31280	AT2G31280.3			LFLAL	N-terminal	738	150		conserved peptide upstream open reading frame 7
Arabidopsis thaliana TAIR10	AT2G43010	AT2G43010.2	bHLH	TF	LQLQL	Middle	429	308		phytochrome interacting factor 4
Arabidopsis thaliana TAIR10	AT2G43010	AT2G43010.1	bHLH	TF	LQLQL	Middle	431	308		phytochrome interacting factor 4
Arabidopsis thaliana TAIR10	AT4G00480	AT4G00480.1			LTLNL	C-terminal	527	497		basic helix-loop-helix (bHLH) DNA-binding superfamily protein
Arabidopsis thaliana TAIR10	AT3G47640	AT3G47640.3			DLNTSP	Middle	241	134		basic helix-loop-helix (bHLH) DNA-binding superfamily protein
Arabidopsis thaliana TAIR10	AT3G47710	AT3G47710.1	bHLH	TF	LVLQL	Middle	93	26		BANQUO 3
Arabidopsis thaliana TAIR10	AT3G47640	AT3G47640.2			DLNTSP	Middle	241	134		basic helix-loop-helix (bHLH) DNA-binding superfamily protein
Arabidopsis thaliana TAIR10	AT3G47640	AT3G47640.1			DLNTSP	Middle	241	134		basic helix-loop-helix (bHLH) DNA-binding superfamily protein
Arabidopsis thaliana TAIR10	AT4G00480	AT4G00480.2			LTLNL	C-terminal	581	497		basic helix-loop-helix (bHLH) DNA-binding superfamily protein
Arabidopsis thaliana TAIR10	AT4G02590	AT4G02590.1	bHLH	TF	LGLSL	Middle	311	84		basic helix-loop-helix (bHLH) DNA-binding superfamily protein
Arabidopsis thaliana TAIR10	AT4G02590	AT4G02590.3	bHLH	TF	LGLSL	N-terminal	248	21		basic helix-loop-helix (bHLH) DNA-binding superfamily protein
Arabidopsis thaliana TAIR10	AT4G36060	AT4G36060.1	bHLH	TF	LDLDL LKLEL	Middle C-terminal	287	210 233		basic helix-loop-helix (bHLH) DNA-binding superfamily protein
Arabidopsis thaliana TAIR10	AT4G02590	AT4G02590.2	bHLH	TF	LGLSL	Middle	311	84		basic helix-loop-helix (bHLH) DNA-binding superfamily protein
Arabidopsis thaliana TAIR10	AT5G09460	AT5G09460.1			LPLGL	N-terminal	327	13		sequence-specific DNA binding transcription factors;transcription regulators
Arabidopsis thaliana TAIR10	AT4G36060	AT4G36060.2	bHLH	TF	LDLDL LKLEL	Middle C-terminal	269	192 215		basic helix-loop-helix (bHLH) DNA-binding superfamily protein
Arabidopsis thaliana TAIR10	AT5G64340	AT5G64340.1			LPLGL	N-terminal	349	12		sequence-specific DNA binding transcription factors;transcription regulators
Arabidopsis thaliana TAIR10	AT5G65320	AT5G65320.1	bHLH	TF	LHLNL	C-terminal	297	251		basic helix-loop-helix (bHLH) DNA-binding superfamily protein
Arabidopsis thaliana TAIR10	AT5G57150	AT5G57150.2	bHLH	TF	LSLSL	C-terminal	227	221		basic helix-loop-helix (bHLH) DNA-binding superfamily protein
Arabidopsis thaliana TAIR10	AT4G28811	AT4G28811.1	bHLH	TF	LPLPL	N-terminal	545	52		basic helix-loop-helix (bHLH) DNA-binding superfamily protein
Arabidopsis thaliana TAIR10	AT4G28815	AT4G28815.1	bHLH	TF	LCLFL	C-terminal	308	301		basic helix-loop-helix (bHLH) DNA-binding superfamily protein
Arabidopsis thaliana TAIR10	AT4G38070	AT4G38070.1	bHLH	TF	LCLFL	C-terminal	1514	1286		basic helix-loop-helix (bHLH) DNA-binding superfamily protein
Arabidopsis thaliana TAIR10	AT2G31370	AT2G31370.1	bZIP	TF	LKLRL	Middle	399	266		Basic-leucine zipper (bZIP) transcription factor family protein
Arabidopsis thaliana TAIR10	AT2G31370	AT2G31370.3	bZIP	TF	LKLRL	Middle	399	266		Basic-leucine zipper (bZIP) transcription factor family protein
Arabidopsis thaliana TAIR10	AT2G31370	AT2G31370.2	bZIP	TF	LKLRL	Middle	399	266		Basic-leucine zipper (bZIP) transcription factor family protein
Arabidopsis thaliana TAIR10	AT2G31370	AT2G31370.6	bZIP	TF	LKLRL	Middle	399	266		Basic-leucine zipper (bZIP) transcription factor family protein
Arabidopsis thaliana TAIR10	AT2G31370	AT2G31370.5	bZIP	TF	LKLRL	Middle	378	266		Basic-leucine zipper (bZIP) transcription factor family protein
Arabidopsis thaliana TAIR10	AT2G31370	AT2G31370.4	bZIP	TF	LKLRL	Middle	399	266		Basic-leucine zipper (bZIP) transcription factor family protein
Arabidopsis thaliana TAIR10	AT3G44460	AT3G44460.1	bZIP	TF	LSLTL LELEL	N-terminal C-terminal	332	44 277		Basic-leucine zipper (bZIP) transcription factor family protein
Arabidopsis thaliana TAIR10	AT5G06839	AT5G06839.1	bZIP	TF	LFLYL	N-terminal	418	41		bZIP transcription factor family protein
Arabidopsis thaliana TAIR10	AT5G06839	AT5G06839.3	bZIP	TF	LFLYL	N-terminal	461	41		bZIP transcription factor family protein
Arabidopsis thaliana TAIR10	AT5G06839	AT5G06839.2	bZIP	TF	LFLYL	N-terminal	419	41		bZIP transcription factor family protein
Arabidopsis thaliana TAIR10	AT1G25440	AT1G25440.1	C2C2-CO-like	TF	LMLRL	Middle	418	295		B-box type zinc finger protein with CCT domain
Arabidopsis thaliana TAIR10	AT1G68520	AT1G68520.1	C2C2-CO-like	TF	LMLRL LGLHL	Middle C-terminal	407	291 347		B-box type zinc finger protein with CCT domain
Arabidopsis thaliana TAIR10	AT3G21880	AT3G21880.1	Orphans	TF	LQLPL	Middle	365	254		B-box type zinc finger protein with CCT domain
Arabidopsis thaliana TAIR10	AT1G73870	AT1G73870.1	C2C2-CO-like	TF	LFLRL	Middle	393	279		B-box type zinc finger protein with CCT domain
Arabidopsis thaliana TAIR10	AT3G20750	AT3G20750.1	C2C2-GATA	TF	LDLTL	N-terminal	209	7		GATA transcription factor 29
Arabidopsis thaliana TAIR10	AT5G54470	AT5G54470.1			LDLDL	Middle	216	159		B-box type zinc finger family protein
Arabidopsis thaliana TAIR10	AT1G28310	AT1G28310.2	C2C2-Dof	TF	LGLGL	Middle	326	186		Dof-type zinc finger DNA-binding family protein
Arabidopsis thaliana TAIR10	AT1G28310	AT1G28310.1	C2C2-Dof	TF	LGLGL	Middle	312	172		Dof-type zinc finger DNA-binding family protein
Arabidopsis thaliana TAIR10	AT4G36240	AT4G36240.1	C2C2-GATA	TF	LELRL	C-terminal	239	227		GATA transcription factor 7
Arabidopsis thaliana TAIR10	AT2G45190	AT2G45190.1	C2C2-YABBY	TF	LQLQL	Middle	230	78		Plant-specific transcription factor YABBY family protein
Arabidopsis thaliana TAIR10	AT1G25250	AT1G25250.1	C2H2	TF	LELQL	Middle	363	237		indeterminate(ID)-domain 16
Arabidopsis thaliana TAIR10	AT1G02040	AT1G02040.1	C2H2	TF	LDLNL	C-terminal	325	280		C2H2-type zinc finger family protein
Arabidopsis thaliana TAIR10	AT1G51220	AT1G51220.1	C2H2	TF	LHLGL	Middle	338	107		WIP domain protein 5
Arabidopsis thaliana TAIR10	AT1G68360	AT1G68360.1			LGLDL	C-terminal	245	233		C2H2 and C2HC zinc fingers superfamily protein
Arabidopsis thaliana TAIR10	AT2G01940	AT2G01940.1	C2H2	TF	LNLEL	Middle	446	273		C2H2-like zinc finger protein
Arabidopsis thaliana TAIR10	AT2G01940	AT2G01940.2	C2H2	TF	LNLEL	Middle	357	184		C2H2-like zinc finger protein
Arabidopsis thaliana TAIR10	AT2G01940	AT2G01940.3	C2H2	TF	LNLEL	Middle	447	274		C2H2-like zinc finger protein
Arabidopsis thaliana TAIR10	AT2G35670	AT2G35670.1			LQLHL	N-terminal	756	151		VEFS-Box of polycomb protein
Arabidopsis thaliana TAIR10	AT3G50700	AT3G50700.1	C2H2	TF	LGLGL	C-terminal	453	372		indeterminate(ID)-domain 2
Arabidopsis thaliana TAIR10	AT3G01460	AT3G01460.1	PHD	TR	DLNEIP LLLKL	N-terminal Middle	2177	31 1395		methyl-CPG-binding domain 9
Arabidopsis thaliana TAIR10	AT3G20880	AT3G20880.1	C2H2	TF	LHLGL	Middle	413	182		WIP domain protein 4
Arabidopsis thaliana TAIR10	AT2G32600	AT2G32600.1			LCLTL	N-terminal	278	58		hydroxyproline-rich glycoprotein family protein
Arabidopsis thaliana TAIR10	AT5G20910	AT5G20910.1			LKLEL	N-terminal	311	16		RING/U-box superfamily protein
Arabidopsis thaliana TAIR10	AT5G07500	AT5G07500.1	C3H	TF	LDLDL	C-terminal	246	232		Zinc finger C-x8-C-x5-C-x3-H type family protein
Arabidopsis thaliana TAIR10	AT5G66730	AT5G66730.1	C2H2	TF	LGLGL	C-terminal	501	420		C2H2-like zinc finger protein
Arabidopsis thaliana TAIR10	AT5G54340	AT5G54340.1			LGLSL LDLTL	Middle Middle	245	110 161		C2H2 and C2HC zinc fingers superfamily protein
Arabidopsis thaliana TAIR10	AT1G08970	AT1G08970.2	NF-YC	TF	LELTL	Middle	232	118		nuclear factor Y, subunit C9
Arabidopsis thaliana TAIR10	AT5G47670	AT5G47670.2	NF-YB	TF	LTLYL	Middle	206	111		nuclear factor Y, subunit B6
Arabidopsis thaliana TAIR10	AT1G08970	AT1G08970.1	NF-YC	TF	LELTL	Middle	232	118		nuclear factor Y, subunit C9
Arabidopsis thaliana TAIR10	AT1G08970	AT1G08970.4	NF-YC	TF	LELTL	Middle	232	118		nuclear factor Y, subunit C9
Arabidopsis thaliana TAIR10	AT1G54830	AT1G54830.1	NF-YC	TF	LELTL	Middle	218	108		nuclear factor Y, subunit C3
Arabidopsis thaliana TAIR10	AT1G54830	AT1G54830.2	NF-YC	TF	LELTL	Middle	218	108		nuclear factor Y, subunit C3
Arabidopsis thaliana TAIR10	AT5G47670	AT5G47670.1	NF-YB	TF	LTLYL	Middle	235	140		nuclear factor Y, subunit B6
Arabidopsis thaliana TAIR10	AT1G56170	AT1G56170.1	NF-YC	TF	LELTL	Middle	200	114		nuclear factor Y, subunit C2
Arabidopsis thaliana TAIR10	AT1G56170	AT1G56170.2	NF-YC	TF	LELTL	Middle	200	114		nuclear factor Y, subunit C2
Arabidopsis thaliana TAIR10	AT3G12480	AT3G12480.1	NF-YC	TF	LELFL	N-terminal	294	41		nuclear factor Y, subunit C11
Arabidopsis thaliana TAIR10	AT1G08970	AT1G08970.3	NF-YC	TF	LELTL	Middle	232	118		nuclear factor Y, subunit C9
Arabidopsis thaliana TAIR10	AT1G54830	AT1G54830.3	NF-YC	TF	LELTL	Middle	218	108		nuclear factor Y, subunit C3
Arabidopsis thaliana TAIR10	AT5G50470	AT5G50470.1	NF-YC	TF	LILDL	Middle	213	99		nuclear factor Y, subunit C7
Arabidopsis thaliana TAIR10	AT1G13300	AT1G13300.1	G2-like	TF	LPLCL	N-terminal	345	40		myb-like transcription factor family protein
Arabidopsis thaliana TAIR10	AT1G49560	AT1G49560.1	G2-like	TF	LELPL LGLGL	N-terminal Middle	334	49 147		Homeodomain-like superfamily protein
Arabidopsis thaliana TAIR10	AT1G25550	AT1G25550.1	G2-like	TF	LPLCL	N-terminal	345	41		myb-like transcription factor family protein
Arabidopsis thaliana TAIR10	AT1G68670	AT1G68670.1	G2-like	TF	LPLCL	N-terminal	355	37		myb-like transcription factor family protein
Arabidopsis thaliana TAIR10	AT1G69580	AT1G69580.1	G2-like	TF	LKLSL	C-terminal	337	316		Homeodomain-like superfamily protein
Arabidopsis thaliana TAIR10	AT1G69580	AT1G69580.2	G2-like	TF	LKLSL	C-terminal	338	317		Homeodomain-like superfamily protein
Arabidopsis thaliana TAIR10	AT2G20570	AT2G20570.1	G2-like	TF	LPLPL	C-terminal	421	389		GBF's pro-rich region-interacting factor 1
Arabidopsis thaliana TAIR10	AT2G42660	AT2G42660.1	G2-like	TF	LSLSL	C-terminal	256	246		Homeodomain-like superfamily protein
Arabidopsis thaliana TAIR10	AT2G20570	AT2G20570.2	G2-like	TF	LPLPL	C-terminal	437	405		GBF's pro-rich region-interacting factor 1
Arabidopsis thaliana TAIR10	AT4G18020	AT4G18020.1	ARR-B	TF	LPLPL	C-terminal	536	497		CheY-like two-component responsive regulator family protein
Arabidopsis thaliana TAIR10	AT4G18020	AT4G18020.2	ARR-B	TF	LPLPL	C-terminal	536	497		CheY-like two-component responsive regulator family protein
Arabidopsis thaliana TAIR10	AT4G18020	AT4G18020.3	ARR-B	TF	LPLPL	C-terminal	536	497		CheY-like two-component responsive regulator family protein
Arabidopsis thaliana TAIR10	AT4G18020	AT4G18020.6	ARR-B	TF	LPLPL	C-terminal	536	497		CheY-like two-component responsive regulator family protein
Arabidopsis thaliana TAIR10	AT4G37180	AT4G37180.2	G2-like	TF	LNLNL LDLEL	N-terminal C-terminal	364	14 361		Homeodomain-like superfamily protein
Arabidopsis thaliana TAIR10	AT4G37180	AT4G37180.1	G2-like	TF	LNLNL LDLEL	N-terminal C-terminal	357	14 354		Homeodomain-like superfamily protein
Arabidopsis thaliana TAIR10	AT5G06800	AT5G06800.1	G2-like	TF	LQLQL	C-terminal	376	284		myb-like HTH transcriptional regulator family protein
Arabidopsis thaliana TAIR10	AT1G50600	AT1G50600.1	GRAS	TF	LSLML	Middle	598	180		scarecrow-like 5
Arabidopsis thaliana TAIR10	AT5G44190	AT5G44190.1	G2-like	TF	LPLPL	C-terminal	387	358		GOLDEN2-like 2
Arabidopsis thaliana TAIR10	AT5G06800	AT5G06800.2	G2-like	TF	LQLQL	C-terminal	303	284		myb-like HTH transcriptional regulator family protein
Arabidopsis thaliana TAIR10	AT2G04890	AT2G04890.1	GRAS	TF	LKLVL	N-terminal	414	52		SCARECROW-like 21
Arabidopsis thaliana TAIR10	AT2G45160	AT2G45160.1	GRAS	TF	LPLIL	C-terminal	641	498		GRAS family transcription factor
Arabidopsis thaliana TAIR10	AT3G60630	AT3G60630.1	GRAS	TF	LPLIL	C-terminal	624	474		GRAS family transcription factor
Arabidopsis thaliana TAIR10	AT4G00150	AT4G00150.1	GRAS	TF	LSLDL LPLVL	Middle Middle	559	379 410		GRAS family transcription factor
Arabidopsis thaliana TAIR10	AT2G28610	AT2G28610.1	HB	TF	LQLQL	Middle	245	85		Homeodomain-like superfamily protein
Arabidopsis thaliana TAIR10	AT5G17490	AT5G17490.1	GRAS	TF	DLNYYP LLLAL	N-terminal C-terminal	524	96 482		RGA-like protein 3
Arabidopsis thaliana TAIR10	AT5G41410	AT5G41410.1	HB	TF	LSLSL LTLGL	N-terminal C-terminal	612	124 544		POX (plant homeobox) family protein
Arabidopsis thaliana TAIR10	AT5G44180	AT5G44180.1	HB	TF	LGLPL	Middle	1695	856		Homeodomain-like transcriptional regulator
Arabidopsis thaliana TAIR10	AT5G44180	AT5G44180.2	HB	TF	LGLPL	Middle	1508	856		Homeodomain-like transcriptional regulator
Arabidopsis thaliana TAIR10	AT5G53980	AT5G53980.1	HB	TF	LKLQL	N-terminal	157	39		homeobox protein 52
Arabidopsis thaliana TAIR10	AT5G60480	AT5G60480.1	zf-HD	TF	LLLSL LNLKL	Middle C-terminal	192	84 189		homeobox protein 26
Arabidopsis thaliana TAIR10	AT1G08620	AT1G08620.2	Jumonji	TR	LGLAL	Middle	1210	690		Transcription factor jumonji (jmj) family protein / zinc finger (C5HC2 type) family protein
Arabidopsis thaliana TAIR10	AT1G08620	AT1G08620.1	Jumonji	TR	LGLAL	Middle	1210	690		Transcription factor jumonji (jmj) family protein / zinc finger (C5HC2 type) family protein
Arabidopsis thaliana TAIR10	AT5G65410	AT5G65410.1	zf-HD	TF	LQLAL	Middle	280	165		homeobox protein 25
Arabidopsis thaliana TAIR10	AT1G63490	AT1G63490.1	Jumonji	TR	LALGL	C-terminal	1117	882		transcription factor jumonji (jmjC) domain-containing protein
Arabidopsis thaliana TAIR10	AT3G07610	AT3G07610.1	Jumonji	TR	LVLKL	Middle	1028	601		Transcription factor jumonji (jmjC) domain-containing protein
Arabidopsis thaliana TAIR10	AT3G07610	AT3G07610.2			LVLKL	C-terminal	763	601		Transcription factor jumonji (jmjC) domain-containing protein
Arabidopsis thaliana TAIR10	AT3G07610	AT3G07610.3	Jumonji	TR	LVLKL	Middle	1050	601		Transcription factor jumonji (jmjC) domain-containing protein
Arabidopsis thaliana TAIR10	AT3G57230	AT3G57230.2	MIKC	TF	LELSL	Middle	240	131		AGAMOUS-like 16
Arabidopsis thaliana TAIR10	AT4G00990	AT4G00990.1	Jumonji	TR	LRLPL	N-terminal	841	139		Transcription factor jumonji (jmjC) domain-containing protein
Arabidopsis thaliana TAIR10	AT3G57230	AT3G57230.1	MIKC	TF	LELSL	Middle	241	132		AGAMOUS-like 16
Arabidopsis thaliana TAIR10	AT1G66370	AT1G66370.1	MYB	TF	LVLRL LHLGL	Middle Middle	247	75 169		myb domain protein 113
Arabidopsis thaliana TAIR10	AT5G26650	AT5G26650.1	M-type	TF	LNLNL	C-terminal	367	288		AGAMOUS-like 36
Arabidopsis thaliana TAIR10	AT1G59810	AT1G59810.1	M-type	TF	DLNDFP	Middle	284	94		AGAMOUS-like 50
Arabidopsis thaliana TAIR10	AT1G60040	AT1G60040.1	M-type	TF	DLNDFP	Middle	285	95		AGAMOUS-like 49
Arabidopsis thaliana TAIR10	AT5G49490	AT5G49490.1	M-type	TF	LWLSL	N-terminal	286	15		AGAMOUS-like 83
Arabidopsis thaliana TAIR10	AT5G37420	AT5G37420.1			LTLKL	N-terminal	580	60		Family of unknown function (DUF577)
Arabidopsis thaliana TAIR10	AT3G46130	AT3G46130.2	MYB-related	TF	LVLEL	N-terminal	193	10		myb domain protein 48
Arabidopsis thaliana TAIR10	AT1G74430	AT1G74430.1	MYB	TF	LDLFL	C-terminal	272	268		myb domain protein 95
Arabidopsis thaliana TAIR10	AT3G46130	AT3G46130.1	MYB	TF	LVLEL	Middle	257	74		myb domain protein 48
Arabidopsis thaliana TAIR10	AT3G46130	AT3G46130.4	MYB-related	TF	LVLEL	N-terminal	237	54		myb domain protein 48
Arabidopsis thaliana TAIR10	AT4G00540	AT4G00540.1	MYB	TF	LDLTL	Middle	438	260		myb domain protein 3r2
Arabidopsis thaliana TAIR10	AT3G29020	AT3G29020.2	MYB	TF	LALTL	C-terminal	306	256		myb domain protein 110
Arabidopsis thaliana TAIR10	AT3G46130	AT3G46130.3	MYB-related	TF	LVLEL	N-terminal	227	44		myb domain protein 48
Arabidopsis thaliana TAIR10	AT4G00540	AT4G00540.2	MYB	TF	LDLTL	Middle	406	262		myb domain protein 3r2
Arabidopsis thaliana TAIR10	AT4G37260	AT4G37260.1	MYB	TF	LSLSL	Middle	321	199		myb domain protein 73
Arabidopsis thaliana TAIR10	AT5G59780	AT5G59780.1	MYB-related	TF	LVLEL	N-terminal	171	10		myb domain protein 59
Arabidopsis thaliana TAIR10	AT5G59780	AT5G59780.2	MYB-related	TF	LVLEL	Middle	215	54		myb domain protein 59
Arabidopsis thaliana TAIR10	AT1G19000	AT1G19000.1	MYB-related	TF	LSLNL	C-terminal	286	245		Homeodomain-like superfamily protein
Arabidopsis thaliana TAIR10	AT5G59780	AT5G59780.3	MYB	TF	LVLEL	Middle	236	75		myb domain protein 59
Arabidopsis thaliana TAIR10	AT1G70000	AT1G70000.1	MYB-related	TF	LSLNL	C-terminal	262	220		myb-like transcription factor family protein
Arabidopsis thaliana TAIR10	AT4G17785	AT4G17785.1	MYB	TF	LKLQL	Middle	361	171		myb domain protein 39
Arabidopsis thaliana TAIR10	AT1G71030	AT1G71030.1	MYB-related	TF	LILKL	N-terminal	196	47		MYB-like 2
Arabidopsis thaliana TAIR10	AT1G19000	AT1G19000.2	MYB-related	TF	LSLNL	C-terminal	286	245		Homeodomain-like superfamily protein
Arabidopsis thaliana TAIR10	AT1G70000	AT1G70000.2	MYB-related	TF	LSLNL	C-terminal	262	220		myb-like transcription factor family protein
Arabidopsis thaliana TAIR10	AT2G36960	AT2G36960.1	MYB-related	TF	LKLQL LELTL	Middle Middle	744	322 346		TSL-kinase interacting protein 1
Arabidopsis thaliana TAIR10	AT1G74840	AT1G74840.1	MYB-related	TF	LSLNL	C-terminal	266	239		Homeodomain-like superfamily protein
Arabidopsis thaliana TAIR10	AT2G36960	AT2G36960.2	MYB-related	TF	LKLQL LELTL	Middle Middle	742	320 344		TSL-kinase interacting protein 1
Arabidopsis thaliana TAIR10	AT2G36960	AT2G36960.3	MYB-related	TF	LKLQL LELTL	Middle Middle	745	323 347		TSL-kinase interacting protein 1
Arabidopsis thaliana TAIR10	AT3G05380	AT3G05380.1			LALAL	N-terminal	1052	222		DIRP ;Myb-like DNA-binding domain
Arabidopsis thaliana TAIR10	AT3G05380	AT3G05380.2			LALAL	N-terminal	1053	223		DIRP ;Myb-like DNA-binding domain
Arabidopsis thaliana TAIR10	AT3G05380	AT3G05380.4			LALAL	N-terminal	1053	223		DIRP ;Myb-like DNA-binding domain
Arabidopsis thaliana TAIR10	AT3G05380	AT3G05380.3			LALAL	N-terminal	975	145		DIRP ;Myb-like DNA-binding domain
Arabidopsis thaliana TAIR10	AT3G05380	AT3G05380.5			LALAL	N-terminal	1053	223		DIRP ;Myb-like DNA-binding domain
Arabidopsis thaliana TAIR10	AT5G17300	AT5G17300.1	MYB-related	TF	LKLEL	Middle	388	209		Homeodomain-like superfamily protein
Arabidopsis thaliana TAIR10	AT5G47390	AT5G47390.1	MYB-related	TF	LSLKL	C-terminal	366	334		myb-like transcription factor family protein
Arabidopsis thaliana TAIR10	AT1G65910	AT1G65910.1	NAC	TF	LGLSL	C-terminal	632	617		NAC domain containing protein 28
Arabidopsis thaliana TAIR10	AT2G24430	AT2G24430.1	NAC	TF	LNLNL	C-terminal	317	267		NAC domain containing protein 38
Arabidopsis thaliana TAIR10	AT3G16350	AT3G16350.1	MYB-related	TF	LELSL LSLRL	Middle C-terminal	388	239 356		Homeodomain-like superfamily protein
Arabidopsis thaliana TAIR10	AT5G56840	AT5G56840.1	MYB-related	TF	LDLEL	C-terminal	234	213		myb-like transcription factor family protein
Arabidopsis thaliana TAIR10	AT2G24430	AT2G24430.2	NAC	TF	LNLNL	C-terminal	317	267		NAC domain containing protein 38
Arabidopsis thaliana TAIR10	AT3G10500	AT3G10500.1	NAC	TF	LDLIL	C-terminal	550	501		NAC domain containing protein 53
Arabidopsis thaliana TAIR10	AT5G09330	AT5G09330.1	NAC	TF	LYLEL	Middle	490	331		NAC domain containing protein 82
Arabidopsis thaliana TAIR10	AT5G09330	AT5G09330.3	NAC	TF	LYLEL	Middle	490	331		NAC domain containing protein 82
Arabidopsis thaliana TAIR10	AT5G09330	AT5G09330.2	NAC	TF	LYLEL	Middle	490	331		NAC domain containing protein 82
Arabidopsis thaliana TAIR10	AT5G09330	AT5G09330.4	NAC	TF	LYLEL	Middle	490	331		NAC domain containing protein 82
Arabidopsis thaliana TAIR10	AT2G43500	AT2G43500.1	RWP-RK	TF	LPLAL LELFL	Middle Middle	948	356 471		Plant regulator RWP-RK family protein
Arabidopsis thaliana TAIR10	AT2G43500	AT2G43500.2	RWP-RK	TF	LPLAL LELFL	Middle Middle	948	356 471		Plant regulator RWP-RK family protein
Arabidopsis thaliana TAIR10	AT3G59580	AT3G59580.1	RWP-RK	TF	LPLAL	Middle	895	297		Plant regulator RWP-RK family protein
Arabidopsis thaliana TAIR10	AT3G59580	AT3G59580.2	RWP-RK	TF	LPLAL	Middle	895	297		Plant regulator RWP-RK family protein
Arabidopsis thaliana TAIR10	AT4G35270	AT4G35270.1	RWP-RK	TF	LPLAL	Middle	964	354		Plant regulator RWP-RK family protein
Arabidopsis thaliana TAIR10	AT4G38340	AT4G38340.1	RWP-RK	TF	LHLSL LALPL	N-terminal Middle	768	46 233		Plant regulator RWP-RK family protein
Arabidopsis thaliana TAIR10	AT4G27330	AT4G27330.1	NOZZLE	TF	LSLKL	C-terminal	315	312		sporocyteless (SPL)
Arabidopsis thaliana TAIR10	AT3G14980	AT3G14980.1	PHD	TR	LSLTL	Middle	1190	322		Acyl-CoA N-acyltransferase with RING/FYVE/PHD-type zinc finger protein
Arabidopsis thaliana TAIR10	AT4G14920	AT4G14920.1	PHD	TR	LALAL	Middle	1139	834		Acyl-CoA N-acyltransferase with RING/FYVE/PHD-type zinc finger protein
Arabidopsis thaliana TAIR10	AT5G58610	AT5G58610.1	PHD	TR	LFLDL	N-terminal	1066	176		PHD finger transcription factor, putative
Arabidopsis thaliana TAIR10	AT1G26680	AT1G26680.1	B3	TF	LYLPL	Middle	921	633		transcriptional factor B3 family protein
Arabidopsis thaliana TAIR10	AT2G24650	AT2G24650.1	B3	TF	LYLPL	N-terminal	1046	174		DNA binding;DNA binding;sequence-specific DNA binding transcription factors
Arabidopsis thaliana TAIR10	AT4G31680	AT4G31680.1	B3	TF	LTLEL	Middle	463	329		Transcriptional factor B3 family protein
Arabidopsis thaliana TAIR10	AT2G24690	AT2G24690.1	B3	TF	LRLPL LRLPL LTLTL	Middle C-terminal C-terminal	778	269 599 686		Transcriptional factor B3 family protein
Arabidopsis thaliana TAIR10	AT2G47070	AT2G47070.1	SBP	TF	LTLNL	N-terminal	882	85		squamosa promoter binding protein-like 1
Arabidopsis thaliana TAIR10	AT1G76580	AT1G76580.1	SBP	TF	LDLNLP LSLQL LPLEL	N-terminal Middle Middle	989	41 352 425		Squamosa promoter-binding protein-like (SBP domain) transcription factor family protein
Arabidopsis thaliana TAIR10	AT4G31690	AT4G31690.1	B3	TF	LALEL	Middle	462	310		Transcriptional factor B3 family protein
Arabidopsis thaliana TAIR10	AT3G60030	AT3G60030.1	SBP	TF	LTLNL	N-terminal	928	99		squamosa promoter-binding protein-like 12
Arabidopsis thaliana TAIR10	AT5G43270	AT5G43270.1	SBP	TF	LGLKL	Middle	420	120		squamosa promoter binding protein-like 2
Arabidopsis thaliana TAIR10	AT2G31070	AT2G31070.1	TCP	TF	LGLSL	Middle	362	182		TCP domain protein 10
Arabidopsis thaliana TAIR10	AT5G43270	AT5G43270.2	SBP	TF	LGLKL	Middle	420	120		squamosa promoter binding protein-like 2
Arabidopsis thaliana TAIR10	AT5G43270	AT5G43270.3	SBP	TF	LGLKL	Middle	420	120		squamosa promoter binding protein-like 2
Arabidopsis thaliana TAIR10	AT3G15030	AT3G15030.1	TCP	TF	LRLSL	Middle	421	228		TCP family transcription factor 4
Arabidopsis thaliana TAIR10	AT3G15030	AT3G15030.3	TCP	TF	LRLSL	Middle	421	228		TCP family transcription factor 4
Arabidopsis thaliana TAIR10	AT3G27010	AT3G27010.1	TCP	TF	LELGL	C-terminal	315	254		TEOSINTE BRANCHED 1, cycloidea, PCF (TCP)-domain family protein 20
Arabidopsis thaliana TAIR10	AT3G15030	AT3G15030.2	TCP	TF	LRLSL	Middle	421	228		TCP family transcription factor 4
Arabidopsis thaliana TAIR10	AT1G76890	AT1G76890.2	Trihelix	TF	LPLPL	C-terminal	576	497		Duplicated homeodomain-like superfamily protein
Arabidopsis thaliana TAIR10	AT1G61940	AT1G61940.1	TUB	TF	LKLAL	C-terminal	245	212		tubby like protein 4
Arabidopsis thaliana TAIR10	AT5G41030	AT5G41030.1	TCP	TF	LELRL	C-terminal	244	202		TCP family transcription factor
Arabidopsis thaliana TAIR10	AT1G21200	AT1G21200.1	Trihelix	TF	LQLAL	Middle	444	260		sequence-specific DNA binding transcription factors
Arabidopsis thaliana TAIR10	AT3G14180	AT3G14180.1	Trihelix	TF	LALAL	N-terminal	444	56		sequence-specific DNA binding transcription factors
Arabidopsis thaliana TAIR10	AT2G33550	AT2G33550.1	Trihelix	TF	LSLGL LNLKL	Middle C-terminal	315	163 282		Homeodomain-like superfamily protein
Arabidopsis thaliana TAIR10	AT1G25280	AT1G25280.1	TUB	TF	LFLCL	Middle	446	147		tubby like protein 10
Arabidopsis thaliana TAIR10	AT1G47270	AT1G47270.2	TUB	TF	LSLLL LYLGL	N-terminal Middle	413	5 156		tubby like protein 6
Arabidopsis thaliana TAIR10	AT1G53320	AT1G53320.1	TUB	TF	LYLAL	Middle	380	132		tubby like protein 7
Arabidopsis thaliana TAIR10	AT1G76900	AT1G76900.1	TUB	TF	LYLCL	Middle	456	145		tubby like protein 1
Arabidopsis thaliana TAIR10	AT1G76900	AT1G76900.2	TUB	TF	LYLCL	Middle	456	145		tubby like protein 1
Arabidopsis thaliana TAIR10	AT2G47900	AT2G47900.1	TUB	TF	LYLGL	Middle	407	140		tubby like protein 3
Arabidopsis thaliana TAIR10	AT2G47900	AT2G47900.2	TUB	TF	LYLGL	Middle	407	140		tubby like protein 3
Arabidopsis thaliana TAIR10	AT2G47900	AT2G47900.3	TUB	TF	LYLGL	Middle	408	140		tubby like protein 3
Arabidopsis thaliana TAIR10	AT3G06380	AT3G06380.1	TUB	TF	LYLGL	Middle	381	122		tubby-like protein 9
Arabidopsis thaliana TAIR10	AT4G01720	AT4G01720.1	WRKY	TF	LKLEL	N-terminal	490	104		WRKY family transcription factor
Arabidopsis thaliana TAIR10	AT5G18680	AT5G18680.1	TUB	TF	LYLGL	Middle	390	128		tubby like protein 11
Arabidopsis thaliana TAIR10	AT4G12020	AT4G12020.1	WRKY	TF	LPLTL LSLEL	N-terminal Middle	1799	9 1002		protein kinase family protein
Arabidopsis thaliana TAIR10	AT4G12020	AT4G12020.2	WRKY	TF	LPLTL LSLEL	N-terminal Middle	1896	9 1002		protein kinase family protein
Arabidopsis thaliana TAIR10	AT4G12020	AT4G12020.3	WRKY	TF	LPLTL LSLEL	N-terminal Middle	1880	9 1002		protein kinase family protein
Arabidopsis thaliana TAIR10	AT5G45050	AT5G45050.1	WRKY	TF	LALNL LNLRL	N-terminal Middle	1373	337 519		Disease resistance protein (TIR-NBS-LRR class)
Arabidopsis thaliana TAIR10	AT5G45050	AT5G45050.2	WRKY	TF	LALNL LNLRL	Middle Middle	1345	337 519		Disease resistance protein (TIR-NBS-LRR class)
Arabidopsis thaliana TAIR10	AT5G45260	AT5G45260.1	WRKY	TF	LNLRL LPLSL LVLSL	Middle Middle C-terminal	1289	526 850 1074		Disease resistance protein (TIR-NBS-LRR class)
Arabidopsis thaliana TAIR10	AT5G45260	AT5G45260.2			LNLRL LPLSL LVLSL	Middle Middle C-terminal	1188	526 850 1074		Disease resistance protein (TIR-NBS-LRR class)
Arabidopsis thaliana TAIR10	AT3G57130	AT3G57130.1	TRAF	TR	LRLCL	C-terminal	468	378		Ankyrin repeat family protein / BTB/POZ domain-containing protein
Arabidopsis thaliana TAIR10	AT1G64280	AT1G64280.1	TRAF	TR	LKLDL LILSL	Middle Middle	594	317 346		regulatory protein (NPR1)
Arabidopsis thaliana TAIR10	AT4G28910	AT4G28910.2			LELSL	N-terminal	426	9		novel interactor of JAZ
Arabidopsis thaliana TAIR10	AT4G28910	AT4G28910.3			LELSL	N-terminal	426	9		novel interactor of JAZ
Arabidopsis thaliana TAIR10	AT2G41370	AT2G41370.1	TRAF	TR	LRLCL	C-terminal	492	385		Ankyrin repeat family protein / BTB/POZ domain-containing protein
Arabidopsis thaliana TAIR10	AT4G01895	AT4G01895.1			DLNLKP LDLNL	Middle C-terminal	141	84 136		systemic acquired resistance (SAR) regulator protein NIMIN-1-related
Arabidopsis thaliana TAIR10	AT3G24150	AT3G24150.1			LSLRL	C-terminal	344	277
Arabidopsis thaliana TAIR10	AT4G32295	AT4G32295.1			LSLRL	C-terminal	239	217
Arabidopsis thaliana TAIR10	AT4G32295	AT4G32295.2			LSLRL	C-terminal	175	153
Arabidopsis thaliana TAIR10	AT3G22275	AT3G22275.1			LDLHL	N-terminal	126	8
Arabidopsis thaliana TAIR10	AT4G28910	AT4G28910.1			LELSL	N-terminal	426	9		novel interactor of JAZ
Amborella trichopoda	evm_27.TU.AmTr_v1.0_scaffold00184.12	evm_27.model.AmTr_v1.0_scaffold00184.12	AUX/IAA	TR	LRLGL	N-terminal	394	74	AT5G65670.2	indole-3-acetic acid inducible 9
Amborella trichopoda	evm_27.TU.AmTr_v1.0_scaffold00182.23	evm_27.model.AmTr_v1.0_scaffold00182.23	DBB	TF	DLNARP	C-terminal	228	172	AT4G38960.1	B-box type zinc finger family protein
Amborella trichopoda	evm_27.TU.AmTr_v1.0_scaffold00175.7	evm_27.model.AmTr_v1.0_scaffold00175.7			LKLQL LQLTL	Middle Middle	760	309 333	AT2G36960.3	TSL-kinase interacting protein 1
Amborella trichopoda	evm_27.TU.AmTr_v1.0_scaffold00170.29	evm_27.model.AmTr_v1.0_scaffold00170.29	BES1	TF	LELTL	C-terminal	294	283	AT1G78700.1	BES1/BZR1 homolog 4
Amborella trichopoda	evm_27.TU.AmTr_v1.0_scaffold00165.33	evm_27.model.AmTr_v1.0_scaffold00165.33	HB	TF	LSLSL LTLGL	Middle C-terminal	845	313 783	AT5G02030.1	POX (plant homeobox) family protein
Amborella trichopoda	evm_27.TU.AmTr_v1.0_scaffold00160.10	evm_27.model.AmTr_v1.0_scaffold00160.10	C2C2-Dof	TF	LSLSL	Middle	322	233	AT1G28310.2	Dof-type zinc finger DNA-binding family protein
Amborella trichopoda	evm_27.TU.AmTr_v1.0_scaffold00164.27	evm_27.model.AmTr_v1.0_scaffold00164.27	bHLH	TF	LGLDL	C-terminal	385	379	AT2G14760.1	basic helix-loop-helix (bHLH) DNA-binding superfamily protein
Amborella trichopoda	evm_27.TU.AmTr_v1.0_scaffold00156.14	evm_27.model.AmTr_v1.0_scaffold00156.14	WRKY	TF	LSLKL LSLSL	N-terminal Middle	427	27 160	AT1G68150.1	WRKY DNA-binding protein 9
Amborella trichopoda	evm_27.TU.AmTr_v1.0_scaffold00150.19	evm_27.model.AmTr_v1.0_scaffold00150.19	C2H2	TF	LDLSL	C-terminal	174	169	AT5G10970.1	C2H2 and C2HC zinc fingers superfamily protein
Amborella trichopoda	evm_27.TU.AmTr_v1.0_scaffold00149.12	evm_27.model.AmTr_v1.0_scaffold00149.12	ARR-B	TF	LPLPL	C-terminal	576	531	AT4G18020.1	CheY-like two-component responsive regulator family protein
Amborella trichopoda	evm_27.TU.AmTr_v1.0_scaffold00145.39	evm_27.model.AmTr_v1.0_scaffold00145.39	MYB	TF	LILDL	Middle	214	73	AT5G59780.3	myb domain protein 59
Amborella trichopoda	evm_27.TU.AmTr_v1.0_scaffold00139.3	evm_27.model.AmTr_v1.0_scaffold00139.3	C2H2	TF	LELSL LDLTL	C-terminal C-terminal	251	231 246	AT1G67030.1	zinc finger protein 6
Amborella trichopoda	evm_27.TU.AmTr_v1.0_scaffold00137.41	evm_27.model.AmTr_v1.0_scaffold00137.41	LOB	TF	LCLGL	C-terminal	210	159	AT5G67420.1	LOB domain-containing protein 37
Amborella trichopoda	evm_27.TU.AmTr_v1.0_scaffold00138.39	evm_27.model.AmTr_v1.0_scaffold00138.39	C2H2	TF	LSLDL LTLRL	N-terminal C-terminal	256	63 253	AT1G24625.1	zinc finger protein 7
Amborella trichopoda	evm_27.TU.AmTr_v1.0_scaffold00130.59	evm_27.model.AmTr_v1.0_scaffold00130.59	TUB	TF	LSLRL	N-terminal	384	19	AT1G53320.1	tubby like protein 7
Amborella trichopoda	evm_27.TU.AmTr_v1.0_scaffold00122.5	evm_27.model.AmTr_v1.0_scaffold00122.5	AUX/IAA	TR	LRLGL	N-terminal	172	10	AT5G43700.1	AUX/IAA transcriptional regulator family protein
Amborella trichopoda	evm_27.TU.AmTr_v1.0_scaffold00122.6	evm_27.model.AmTr_v1.0_scaffold00122.6	AUX/IAA	TR	LTLGL LELEL	Middle Middle	253	73 85	AT3G04730.1	indoleacetic acid-induced protein 16
Amborella trichopoda	evm_27.TU.AmTr_v1.0_scaffold00124.23	evm_27.model.AmTr_v1.0_scaffold00124.23	C2H2	TF	LALAL LDLSL	N-terminal C-terminal	172	23 167	AT5G14010.1	C2H2 and C2HC zinc fingers superfamily protein
Amborella trichopoda	evm_27.TU.AmTr_v1.0_scaffold00111.49	evm_27.model.AmTr_v1.0_scaffold00111.49	HB	TF	LGLSL	N-terminal	250	9	AT3G60390.1	homeobox-leucine zipper protein 3
Amborella trichopoda	evm_27.TU.AmTr_v1.0_scaffold00115.2	evm_27.model.AmTr_v1.0_scaffold00115.2	ERF	TF	FDLNHPP	C-terminal	220	210	AT3G15210.1	ethylene responsive element binding factor 4
Amborella trichopoda	evm_27.TU.AmTr_v1.0_scaffold00119.91	evm_27.model.AmTr_v1.0_scaffold00119.91	EIL	TF	LGLPL	C-terminal	638	491	AT3G20770.1	Ethylene insensitive 3 family protein
Amborella trichopoda	evm_27.TU.AmTr_v1.0_scaffold00110.46	evm_27.model.AmTr_v1.0_scaffold00110.46	C2H2	TF	LDLNLP	C-terminal	652	584	AT1G26610.1	C2H2-like zinc finger protein
Amborella trichopoda	evm_27.TU.AmTr_v1.0_scaffold00109.120	evm_27.model.AmTr_v1.0_scaffold00109.120	AUX/IAA	TR	LRLGL	N-terminal	348	54	AT4G29080.1	phytochrome-associated protein 2
Amborella trichopoda	evm_27.TU.AmTr_v1.0_scaffold00109.56	evm_27.model.AmTr_v1.0_scaffold00109.56	HB	TF	LSLTL	N-terminal	752	48	AT1G79840.1	HD-ZIP IV family of homeobox-leucine zipper protein with lipid-binding START domain
Amborella trichopoda	evm_27.TU.AmTr_v1.0_scaffold00106.21	evm_27.model.AmTr_v1.0_scaffold00106.21	G2-like	TF	LVLEL	Middle	199	52	AT2G38300.1	myb-like HTH transcriptional regulator family protein
Amborella trichopoda	evm_27.TU.AmTr_v1.0_scaffold00102.35	evm_27.model.AmTr_v1.0_scaffold00102.35	C2H2	TF	LSLSL LGLDLNLP	N-terminal C-terminal	236	46 194	AT2G28200.1	C2H2-type zinc finger family protein
Amborella trichopoda	evm_27.TU.AmTr_v1.0_scaffold00101.78	evm_27.model.AmTr_v1.0_scaffold00101.78	NF-YC	TF	LELFL LNLDL	N-terminal Middle	280	41 203	AT3G12480.1	nuclear factor Y, subunit C11
Amborella trichopoda	evm_27.TU.AmTr_v1.0_scaffold00093.40	evm_27.model.AmTr_v1.0_scaffold00093.40	G2-like	TF	LPLCL	N-terminal	335	20	AT1G25550.1	myb-like transcription factor family protein
Amborella trichopoda	evm_27.TU.AmTr_v1.0_scaffold00079.81	evm_27.model.AmTr_v1.0_scaffold00079.81			LDLHL	C-terminal	229	219	AT1G68360.1	C2H2 and C2HC zinc fingers superfamily protein
Amborella trichopoda	evm_27.TU.AmTr_v1.0_scaffold00088.111	evm_27.model.AmTr_v1.0_scaffold00088.111	C2H2	TF	LDLQL	C-terminal	265	257	AT1G67030.1	zinc finger protein 6
Amborella trichopoda	evm_27.TU.AmTr_v1.0_scaffold00077.66	evm_27.model.AmTr_v1.0_scaffold00077.66	B3	TF	DLNCQP	C-terminal	875	803	AT4G32010.1	HSI2-like 1
Amborella trichopoda	evm_27.TU.AmTr_v1.0_scaffold00079.30	evm_27.model.AmTr_v1.0_scaffold00079.30	LOB	TF	LELTL	C-terminal	283	254	AT3G02550.1	LOB domain-containing protein 41
Amborella trichopoda	evm_27.TU.AmTr_v1.0_scaffold00079.40	evm_27.model.AmTr_v1.0_scaffold00079.40			DLNNLP LNLGL	N-terminal Middle	273	28 121	AT1G68480.1	C2H2 and C2HC zinc fingers superfamily protein
Amborella trichopoda	evm_27.TU.AmTr_v1.0_scaffold00077.195	evm_27.model.AmTr_v1.0_scaffold00077.195	ERF	TF	IDLNLPP	C-terminal	206	186	AT1G50640.1	ethylene responsive element binding factor 3
Amborella trichopoda	evm_27.TU.AmTr_v1.0_scaffold00077.51	evm_27.model.AmTr_v1.0_scaffold00077.51	bZIP	TF	LSLPL	N-terminal	357	59	AT2G40620.1	Basic-leucine zipper (bZIP) transcription factor family protein
Amborella trichopoda	evm_27.TU.AmTr_v1.0_scaffold00073.4	evm_27.model.AmTr_v1.0_scaffold00073.4	HSF	TF	LALNL	C-terminal	342	320	AT1G46264.1	heat shock transcription factor B4
Amborella trichopoda	evm_27.TU.AmTr_v1.0_scaffold00059.154	evm_27.model.AmTr_v1.0_scaffold00059.154			LTLGL	C-terminal	372	343	AT2G23760.1	BEL1-like homeodomain 4
Amborella trichopoda	evm_27.TU.AmTr_v1.0_scaffold00059.81	evm_27.model.AmTr_v1.0_scaffold00059.81	C2H2	TF	LGLGL	C-terminal	528	426	AT3G50700.1	indeterminate(ID)-domain 2
Amborella trichopoda	evm_27.TU.AmTr_v1.0_scaffold00066.144	evm_27.model.AmTr_v1.0_scaffold00066.144	HB	TF	LNLSL	N-terminal	267	8	AT5G47370.1	Homeobox-leucine zipper protein 4 (HB-4) / HD-ZIP protein
Amborella trichopoda	evm_27.TU.AmTr_v1.0_scaffold00067.38	evm_27.model.AmTr_v1.0_scaffold00067.38	Jumonji	TR	LGLSL	Middle	1276	675	AT1G08620.1	Transcription factor jumonji (jmj) family protein / zinc finger (C5HC2 type) family protein
Amborella trichopoda	evm_27.TU.AmTr_v1.0_scaffold00058.233	evm_27.model.AmTr_v1.0_scaffold00058.233	AP2	TF	DLNERP LDLSL	N-terminal C-terminal	367	4 289	AT2G28550.3	related to AP2.7
Amborella trichopoda	evm_27.TU.AmTr_v1.0_scaffold00058.96	evm_27.model.AmTr_v1.0_scaffold00058.96	G2-like	TF	LELDL	N-terminal	407	59	AT2G20570.1	GBF's pro-rich region-interacting factor 1
Amborella trichopoda	evm_27.TU.AmTr_v1.0_scaffold00058.101	evm_27.model.AmTr_v1.0_scaffold00058.101	HB	TF	LALRL	C-terminal	1750	1486	AT5G44180.1	Homeodomain-like transcriptional regulator
Amborella trichopoda	evm_27.TU.AmTr_v1.0_scaffold00055.19	evm_27.model.AmTr_v1.0_scaffold00055.19	MYB	TF	LNLDL	Middle	234	174	AT4G38620.1	myb domain protein 4
Amborella trichopoda	evm_27.TU.AmTr_v1.0_scaffold00056.20	evm_27.model.AmTr_v1.0_scaffold00056.20			LSLGL	N-terminal	512	11	AT4G28910.1	novel interactor of JAZ
Amborella trichopoda	evm_27.TU.AmTr_v1.0_scaffold00053.87	evm_27.model.AmTr_v1.0_scaffold00053.87	DDT	TR	LRLVL	Middle	1712	704	AT5G12400.1	DNA binding;zinc ion binding;DNA binding
Amborella trichopoda	evm_27.TU.AmTr_v1.0_scaffold00053.65	evm_27.model.AmTr_v1.0_scaffold00053.65	TRAF	TR	LRLCL	C-terminal	445	376	AT2G41370.1	Ankyrin repeat family protein / BTB/POZ domain-containing protein
Amborella trichopoda	evm_27.TU.AmTr_v1.0_scaffold00053.185	evm_27.model.AmTr_v1.0_scaffold00053.185	MIKC	TF	LNLSL	Middle	189	118	AT5G13790.1	AGAMOUS-like 15
Amborella trichopoda	evm_27.TU.AmTr_v1.0_scaffold00048.42	evm_27.model.AmTr_v1.0_scaffold00048.42	HB	TF	LQLPL	Middle	789	454	AT5G46880.1	homeobox-7
Amborella trichopoda	evm_27.TU.AmTr_v1.0_scaffold00045.66	evm_27.model.AmTr_v1.0_scaffold00045.66	SBP	TF	LTLKL LPLVL	N-terminal Middle	1047	101 498	AT2G47070.1	squamosa promoter binding protein-like 1
Amborella trichopoda	evm_27.TU.AmTr_v1.0_scaffold00045.141	evm_27.model.AmTr_v1.0_scaffold00045.141	AUX/IAA	TR	LRLGL	N-terminal	173	42	AT3G17600.1	indole-3-acetic acid inducible 31
Amborella trichopoda	evm_27.TU.AmTr_v1.0_scaffold00039.13	evm_27.model.AmTr_v1.0_scaffold00039.13	NF-YC	TF	LELTL	Middle	274	142	AT1G08970.1	nuclear factor Y, subunit C9
Amborella trichopoda	evm_27.TU.AmTr_v1.0_scaffold00040.18	evm_27.model.AmTr_v1.0_scaffold00040.18	TUB	TF	LYLGL	Middle	485	141	AT1G25280.1	tubby like protein 10
Amborella trichopoda	evm_27.TU.AmTr_v1.0_scaffold00044.16	evm_27.model.AmTr_v1.0_scaffold00044.16	G2-like	TF	LVLQL	N-terminal	337	50	AT1G14600.1	Homeodomain-like superfamily protein
Amborella trichopoda	evm_27.TU.AmTr_v1.0_scaffold00044.245	evm_27.model.AmTr_v1.0_scaffold00044.245	AUX/IAA	TR	LGLSL LALQL	Middle C-terminal	191	57 146	AT2G01200.2	indole-3-acetic acid inducible 32
Amborella trichopoda	evm_27.TU.AmTr_v1.0_scaffold00044.44	evm_27.model.AmTr_v1.0_scaffold00044.44	MYB-related	TF	LSLKL	Middle	547	322	AT5G37260.1	Homeodomain-like superfamily protein
Amborella trichopoda	evm_27.TU.AmTr_v1.0_scaffold00036.47	evm_27.model.AmTr_v1.0_scaffold00036.47	TRAF	TR	DLNDSP LDLGL LELPL	C-terminal Middle C-terminal	577	468 306 448	AT1G64280.1	regulatory protein (NPR1)
Amborella trichopoda	evm_27.TU.AmTr_v1.0_scaffold00033.244	evm_27.model.AmTr_v1.0_scaffold00033.244			LGLIL LELKL LELKL LKLKL	Middle C-terminal C-terminal C-terminal	949	582 814 851 915	AT4G38070.1	basic helix-loop-helix (bHLH) DNA-binding superfamily protein
Amborella trichopoda	evm_27.TU.AmTr_v1.0_scaffold00035.43	evm_27.model.AmTr_v1.0_scaffold00035.43	AP2	TF	DLNDSP LDLSL	N-terminal Middle	578	4 355	AT4G36920.1	Integrase-type DNA-binding superfamily protein
Amborella trichopoda	evm_27.TU.AmTr_v1.0_scaffold00030.37	evm_27.model.AmTr_v1.0_scaffold00030.37			LHLPL LTLEL	Middle C-terminal	430	228 417	AT1G21200.1	sequence-specific DNA binding transcription factors
Amborella trichopoda	evm_27.TU.AmTr_v1.0_scaffold00032.72	evm_27.model.AmTr_v1.0_scaffold00032.72	TRAF	TR	DLNETP LSLRL	C-terminal Middle	596	487 254	AT5G45110.1	NPR1-like protein 3
Amborella trichopoda	evm_27.TU.AmTr_v1.0_scaffold00030.170	evm_27.model.AmTr_v1.0_scaffold00030.170			LGLSL	C-terminal	406	399	AT3G52490.1	Double Clp-N motif-containing P-loop nucleoside triphosphate hydrolases superfamily protein
Amborella trichopoda	evm_27.TU.AmTr_v1.0_scaffold00026.86	evm_27.model.AmTr_v1.0_scaffold00026.86	ERF	TF	LDLRL	C-terminal	247	231	AT1G80580.1	Integrase-type DNA-binding superfamily protein
Amborella trichopoda	evm_27.TU.AmTr_v1.0_scaffold00030.108	evm_27.model.AmTr_v1.0_scaffold00030.108	HB	TF	LSLSL LTLGL	N-terminal C-terminal	710	175 634	AT2G35940.1	BEL1-like homeodomain 1
Amborella trichopoda	evm_27.TU.AmTr_v1.0_scaffold00026.127	evm_27.model.AmTr_v1.0_scaffold00026.127	HB	TF	LVLGL LTLAL	N-terminal N-terminal	272	11 48	AT4G37790.1	Homeobox-leucine zipper protein family
Amborella trichopoda	evm_27.TU.AmTr_v1.0_scaffold00024.49	evm_27.model.AmTr_v1.0_scaffold00024.49	C2H2	TF	LELQL	Middle	447	259	AT2G01940.1	C2H2-like zinc finger protein
Amborella trichopoda	evm_27.TU.AmTr_v1.0_scaffold00024.47	evm_27.model.AmTr_v1.0_scaffold00024.47	BBR-BPC	TF	LGLQL	Middle	361	94	AT2G01930.1	basic pentacysteine1
Amborella trichopoda	evm_27.TU.AmTr_v1.0_scaffold00024.48	evm_27.model.AmTr_v1.0_scaffold00024.48	HB	TF	LDLDL	Middle	702	183	AT1G73360.1	homeodomain GLABROUS 11
Amborella trichopoda	evm_27.TU.AmTr_v1.0_scaffold00024.119	evm_27.model.AmTr_v1.0_scaffold00024.119	HB	TF	LALGL	N-terminal	306	5	AT5G06710.1	homeobox from Arabidopsis thaliana
Amborella trichopoda	evm_27.TU.AmTr_v1.0_scaffold00024.120	evm_27.model.AmTr_v1.0_scaffold00024.120			LDLNLEP LGLGL	N-terminal N-terminal	522	14 26	AT3G58030.1	RING/U-box superfamily protein
Amborella trichopoda	evm_27.TU.AmTr_v1.0_scaffold00024.151	evm_27.model.AmTr_v1.0_scaffold00024.151	C2H2	TF	LDLHL	C-terminal	263	260	AT3G58070.1	C2H2 and C2HC zinc fingers superfamily protein
Amborella trichopoda	evm_27.TU.AmTr_v1.0_scaffold00022.95	evm_27.model.AmTr_v1.0_scaffold00022.95	SBP	TF	LTLKL LSLQL	N-terminal Middle	1109	134 444	AT1G20980.1	squamosa promoter binding protein-like 14
Amborella trichopoda	evm_27.TU.AmTr_v1.0_scaffold00016.212	evm_27.model.AmTr_v1.0_scaffold00016.212	TCP	TF	LELGL	C-terminal	299	245	AT3G27010.1	TEOSINTE BRANCHED 1, cycloidea, PCF (TCP)-domain family protein 20
Amborella trichopoda	evm_27.TU.AmTr_v1.0_scaffold00016.65	evm_27.model.AmTr_v1.0_scaffold00016.65	Trihelix	TF	LPLGL	N-terminal	388	28	AT2G33550.1	Homeodomain-like superfamily protein
Amborella trichopoda	evm_27.TU.AmTr_v1.0_scaffold00019.259	evm_27.model.AmTr_v1.0_scaffold00019.259	C2H2	TF	LSLEL LGLGL LDLSL	N-terminal Middle C-terminal	168	23 90 163	AT1G66140.1	zinc finger protein 4
Amborella trichopoda	evm_27.TU.AmTr_v1.0_scaffold00021.1	evm_27.model.AmTr_v1.0_scaffold00021.1	G2-like	TF	LVLQL LSLQL LDLQL LSLSL	N-terminal C-terminal C-terminal C-terminal	472	93 356 394 416	AT2G38300.1	myb-like HTH transcriptional regulator family protein
Amborella trichopoda	evm_27.TU.AmTr_v1.0_scaffold00021.111	evm_27.model.AmTr_v1.0_scaffold00021.111	TCP	TF	LRLSL	Middle	376	193	AT3G15030.1	TCP family transcription factor 4
Amborella trichopoda	evm_27.TU.AmTr_v1.0_scaffold00022.261	evm_27.model.AmTr_v1.0_scaffold00022.261	bZIP	TF	LFLYL	N-terminal	486	53	AT5G06839.3	bZIP transcription factor family protein
Amborella trichopoda	evm_27.TU.AmTr_v1.0_scaffold00016.144	evm_27.model.AmTr_v1.0_scaffold00016.144	C2H2	TF	LDLTL	C-terminal	153	148	AT5G14010.1	C2H2 and C2HC zinc fingers superfamily protein
Amborella trichopoda	evm_27.TU.AmTr_v1.0_scaffold00016.128	evm_27.model.AmTr_v1.0_scaffold00016.128	ARF	TF	LTLEL	C-terminal	839	732	AT5G62000.1	auxin response factor 2
Amborella trichopoda	evm_27.TU.AmTr_v1.0_scaffold00012.309	evm_27.model.AmTr_v1.0_scaffold00012.309	C2H2	TF	LDLEL	C-terminal	288	273	AT2G37740.1	zinc-finger protein 10
Amborella trichopoda	evm_27.TU.AmTr_v1.0_scaffold00013.281	evm_27.model.AmTr_v1.0_scaffold00013.281	HSF	TF	LKLEL LNLTL	Middle Middle	503	270 372	AT4G13980.1	winged-helix DNA-binding transcription factor family protein
Amborella trichopoda	evm_27.TU.AmTr_v1.0_scaffold00009.125	evm_27.model.AmTr_v1.0_scaffold00009.125	C2H2	TF	LDLEL	C-terminal	215	210	AT2G42410.1	zinc finger protein 11
Amborella trichopoda	evm_27.TU.AmTr_v1.0_scaffold00009.266	evm_27.model.AmTr_v1.0_scaffold00009.266	ARID	TR	LDLAL LDLEL LKLVL	C-terminal C-terminal C-terminal	1889	1473 1518 1632	AT1G63490.1	transcription factor jumonji (jmjC) domain-containing protein
Amborella trichopoda	evm_27.TU.AmTr_v1.0_scaffold00010.404	evm_27.model.AmTr_v1.0_scaffold00010.404			LFLEL	N-terminal	232	26	AT3G47640.1	basic helix-loop-helix (bHLH) DNA-binding superfamily protein
Amborella trichopoda	evm_27.TU.AmTr_v1.0_scaffold00007.338	evm_27.model.AmTr_v1.0_scaffold00007.338	Trihelix	TF	LTLAL	N-terminal	333	67	AT3G14180.1	sequence-specific DNA binding transcription factors
Amborella trichopoda	evm_27.TU.AmTr_v1.0_scaffold00012.308	evm_27.model.AmTr_v1.0_scaffold00012.308	C2H2	TF	LELRL LQLAL	C-terminal C-terminal	202	182 195	AT3G09290.1	telomerase activator1
Amborella trichopoda	evm_27.TU.AmTr_v1.0_scaffold00009.124	evm_27.model.AmTr_v1.0_scaffold00009.124	C2H2	TF	LDLEL	C-terminal	163	154	AT3G09290.1	telomerase activator1
Amborella trichopoda	evm_27.TU.AmTr_v1.0_scaffold00007.14	evm_27.model.AmTr_v1.0_scaffold00007.14	C2H2	TF	LDLNQPP	C-terminal	240	224	AT4G35280.1	C2H2-like zinc finger protein
Amborella trichopoda	evm_27.TU.AmTr_v1.0_scaffold00002.526	evm_27.model.AmTr_v1.0_scaffold00002.526			LGLGL	N-terminal	308	67	AT4G02590.1	basic helix-loop-helix (bHLH) DNA-binding superfamily protein
Amborella trichopoda	evm_27.TU.AmTr_v1.0_scaffold00003.380	evm_27.model.AmTr_v1.0_scaffold00003.380	B3	TF	DLNCQP	C-terminal	974	914	AT4G32010.1	HSI2-like 1
Amborella trichopoda	evm_27.TU.AmTr_v1.0_scaffold00004.302	evm_27.model.AmTr_v1.0_scaffold00004.302	NF-YC	TF	LELTL	Middle	281	147	AT1G56170.1	nuclear factor Y, subunit C2
Amborella trichopoda	evm_27.TU.AmTr_v1.0_scaffold00006.100	evm_27.model.AmTr_v1.0_scaffold00006.100	MYB	TF	LSLSL	Middle	304	188	AT5G67300.1	myb domain protein r1
Amborella trichopoda	evm_27.TU.AmTr_v1.0_scaffold00006.303	evm_27.model.AmTr_v1.0_scaffold00006.303	PHD	TR	DLNEIP	N-terminal	2272	23	AT3G01460.1	methyl-CPG-binding domain 9
Amborella trichopoda	evm_27.TU.AmTr_v1.0_scaffold00002.320	evm_27.model.AmTr_v1.0_scaffold00002.320	HB	TF	LSLSL LTLGL	N-terminal C-terminal	698	156 645	AT2G16400.1	BEL1-like homeodomain 7
Amborella trichopoda	evm_27.TU.AmTr_v1.0_scaffold00002.512	evm_27.model.AmTr_v1.0_scaffold00002.512	AUX/IAA	TR	LKLNL	N-terminal	240	42	AT3G04730.1	indoleacetic acid-induced protein 16
Amborella trichopoda	evm_27.TU.AmTr_v1.0_scaffold00002.514	evm_27.model.AmTr_v1.0_scaffold00002.514	AUX/IAA	TR	LRLGL	N-terminal	206	20	AT5G43700.1	AUX/IAA transcriptional regulator family protein
Amborella trichopoda	evm_27.TU.AmTr_v1.0_scaffold00001.384	evm_27.model.AmTr_v1.0_scaffold00001.384	HB	TF	LTLGL	C-terminal	499	445	AT5G41410.1	POX (plant homeobox) family protein
Amborella trichopoda	evm_27.TU.AmTr_v1.0_scaffold00001.9	evm_27.model.AmTr_v1.0_scaffold00001.9	C2H2	TF	LSLSL LDLRL FDLNMP	Middle C-terminal C-terminal	457	184 372 352	AT4G35280.1	C2H2-like zinc finger protein
Brachypodium distachyon	Bradi5g25570	Bradi5g25570.1.p	ERF	TF	LDLNLPP	C-terminal	188	171	AT3G20310.1	ethylene response factor 7
Brachypodium distachyon	Bradi5g24110	Bradi5g24110.1.p	ERF	TF	DLNQAP	C-terminal	250	237	AT4G36900.1	related to AP2 10
Brachypodium distachyon	Bradi5g24100	Bradi5g24100.3.p	AP2	TF	LLLLL LLLSL LDLSL	N-terminal N-terminal Middle	403	17 53 217	AT4G36920.1	Integrase-type DNA-binding superfamily protein
Brachypodium distachyon	Bradi5g24100	Bradi5g24100.2.p	AP2	TF	DLNDSP LDLSL	N-terminal Middle	439	4 281	AT4G36920.2	Integrase-type DNA-binding superfamily protein
Brachypodium distachyon	Bradi5g24100	Bradi5g24100.1.p	AP2	TF	DLNDSP LDLSL	N-terminal Middle	467	4 281	AT4G36920.2	Integrase-type DNA-binding superfamily protein
Brachypodium distachyon	Bradi5g23300	Bradi5g23300.1.p	RWP-RK	TF	LPLAL	Middle	954	339	AT3G59580.1	Plant regulator RWP-RK family protein
Brachypodium distachyon	Bradi5g21250	Bradi5g21250.3.p	ERF	TF	LDLSL FDLNLPP	Middle C-terminal	217	128 207	AT3G15210.1	ethylene responsive element binding factor 4
Brachypodium distachyon	Bradi5g19260	Bradi5g19260.3.p	B3	TF	LDLDL	C-terminal	414	411	AT2G46870.1	AP2/B3-like transcriptional factor family protein
Brachypodium distachyon	Bradi5g19260	Bradi5g19260.2.p	B3	TF	LDLDL	C-terminal	414	411	AT2G46870.1	AP2/B3-like transcriptional factor family protein
Brachypodium distachyon	Bradi5g18590	Bradi5g18590.1.p	G2-like	TF	LVLQL LSLSL LELSL	N-terminal C-terminal C-terminal	292	49 235 284	AT2G38300.1	myb-like HTH transcriptional regulator family protein
Brachypodium distachyon	Bradi5g17570	Bradi5g17570.1.p	HB	TF	LGLSL	N-terminal	226	10	AT3G60390.1	homeobox-leucine zipper protein 3
Brachypodium distachyon	Bradi5g17810	Bradi5g17810.1.p	C2H2	TF	IDLNLP	C-terminal	315	288	AT3G60580.1	C2H2-like zinc finger protein
Brachypodium distachyon	Bradi5g13053	Bradi5g13053.1.p	C2H2	TF	DLNEMP	C-terminal	480	472	AT5G04390.1	C2H2-type zinc finger family protein
Brachypodium distachyon	Bradi5g11180	Bradi5g11180.1.p	C2H2	TF	LNLSL LSLKL	N-terminal C-terminal	148	17 145	AT1G80730.1	zinc-finger protein 1
Brachypodium distachyon	Bradi5g12437	Bradi5g12437.1.p	MIKC	TF	LELSL LELNL LGLQL	Middle C-terminal C-terminal	239	132 215 234	AT3G57230.1	AGAMOUS-like 16
Brachypodium distachyon	Bradi5g10440	Bradi5g10440.5.p	PHD	TR	LPLLL LNLFL	Middle Middle	1472	370 1055	AT3G14980.1	Acyl-CoA N-acyltransferase with RING/FYVE/PHD-type zinc finger protein
Brachypodium distachyon	Bradi5g07675	Bradi5g07675.1.p	C2H2	TF	FDLNKP	C-terminal	169	152	AT2G45120.1	C2H2-like zinc finger protein
Brachypodium distachyon	Bradi5g10440	Bradi5g10440.3.p	PHD	TR	LPLLL LNLFL	Middle Middle	1462	370 1055	AT3G14980.1	Acyl-CoA N-acyltransferase with RING/FYVE/PHD-type zinc finger protein
Brachypodium distachyon	Bradi5g00530	Bradi5g00530.3.p	C2H2	TF	LELDLNMPP	C-terminal	303	255	AT5G03510.1	C2H2-type zinc finger family protein
Brachypodium distachyon	Bradi5g00676	Bradi5g00676.1.p	C2H2	TF	LDLEL	C-terminal	157	149	AT2G42410.1	zinc finger protein 11
Brachypodium distachyon	Bradi4g44930	Bradi4g44930.2.p	G2-like	TF	LVLQL LDLDL LSLSL	Middle C-terminal C-terminal	299	90 243 292	AT2G40260.1	Homeodomain-like superfamily protein
Brachypodium distachyon	Bradi5g00530	Bradi5g00530.2.p	C2H2	TF	LELDLNMPP	C-terminal	303	255	AT5G03510.1	C2H2-type zinc finger family protein
Brachypodium distachyon	Bradi4g42120	Bradi4g42120.1.p	bZIP	TF	LSLEL LTLGL	N-terminal C-terminal	372	66 329	AT1G19490.1	Basic-leucine zipper (bZIP) transcription factor family protein
Brachypodium distachyon	Bradi4g42126	Bradi4g42126.2.p	bZIP	TF	LSLEL LTLGL	N-terminal C-terminal	311	43 278	AT1G19490.1	Basic-leucine zipper (bZIP) transcription factor family protein
Brachypodium distachyon	Bradi4g41830	Bradi4g41830.5.p	Trihelix	TF	LQLAL LALQL	Middle C-terminal	430	249 354	AT1G21200.1	sequence-specific DNA binding transcription factors
Brachypodium distachyon	Bradi4g36460	Bradi4g36460.3.p	MYB	TF	LNLDL	C-terminal	240	180	AT4G38620.1	myb domain protein 4
Brachypodium distachyon	Bradi4g41277	Bradi4g41277.1.p	MYB	TF	LDLDL	Middle	273	181	AT4G38620.1	myb domain protein 4
Brachypodium distachyon	Bradi4g35950	Bradi4g35950.1.p	DBB	TF	DLNMRP	C-terminal	212	168	AT4G38960.1	B-box type zinc finger family protein
Brachypodium distachyon	Bradi4g36460	Bradi4g36460.2.p	MYB	TF	LNLDL	C-terminal	240	180	AT4G38620.1	myb domain protein 4
Brachypodium distachyon	Bradi4g34157	Bradi4g34157.1.p	NAC	TF	LNLNL	Middle	355	266	AT2G24430.2	NAC domain containing protein 38
Brachypodium distachyon	Bradi4g35760	Bradi4g35760.1.p	HB	TF	LSLGL LELGL	N-terminal Middle	865	53 333	AT4G00730.1	Homeobox-leucine zipper family protein / lipid-binding START domain-containing protein
Brachypodium distachyon	Bradi4g31770	Bradi4g31770.3.p	C2H2	TF	LELQL	Middle	423	206	AT2G01940.1	C2H2-like zinc finger protein
Brachypodium distachyon	Bradi4g30920	Bradi4g30920.1.p	C2H2	TF	LNLSL LSLKL	N-terminal C-terminal	129	17 126	AT5G57520.1	zinc finger protein 2
Brachypodium distachyon	Bradi4g31770	Bradi4g31770.2.p	C2H2	TF	LELQL	Middle	503	286	AT2G01940.1	C2H2-like zinc finger protein
Brachypodium distachyon	Bradi4g26802	Bradi4g26802.1.p	G2-like	TF	LVLQL LDLSL LSLSL	Middle C-terminal C-terminal	372	108 280 328	AT2G38300.1	myb-like HTH transcriptional regulator family protein
Brachypodium distachyon	Bradi4g27417	Bradi4g27417.4.p	Jumonji	TR	LRLLL	Middle	1111	376	AT1G62310.1	transcription factor jumonji (jmjC) domain-containing protein
Brachypodium distachyon	Bradi4g26750	Bradi4g26750.1.p			DLNLKP FDLNLP	Middle C-terminal	1127	653 971	AT2G29970.1	Double Clp-N motif-containing P-loop nucleoside triphosphate hydrolases superfamily protein
Brachypodium distachyon	Bradi4g25022	Bradi4g25022.5.p	HB	TF	LTLGL	C-terminal	672	618	AT2G16400.1	BEL1-like homeodomain 7
Brachypodium distachyon	Bradi4g25022	Bradi4g25022.4.p	HB	TF	LTLGL	C-terminal	672	618	AT2G16400.1	BEL1-like homeodomain 7
Brachypodium distachyon	Bradi4g25022	Bradi4g25022.3.p	HB	TF	LTLGL	C-terminal	672	618	AT2G16400.1	BEL1-like homeodomain 7
Brachypodium distachyon	Bradi4g22060	Bradi4g22060.4.p	AUX/IAA	TR	LDLSL	N-terminal	354	44	AT1G51950.1	indole-3-acetic acid inducible 18
Brachypodium distachyon	Bradi4g25022	Bradi4g25022.2.p	HB	TF	LTLGL	C-terminal	672	618	AT2G16400.1	BEL1-like homeodomain 7
Brachypodium distachyon	Bradi4g22060	Bradi4g22060.3.p	AUX/IAA	TR	LDLSL	N-terminal	356	44	AT1G51950.1	indole-3-acetic acid inducible 18
Brachypodium distachyon	Bradi4g22060	Bradi4g22060.2.p	AUX/IAA	TR	LDLSL	N-terminal	361	44	AT1G51950.1	indole-3-acetic acid inducible 18
Brachypodium distachyon	Bradi4g22060	Bradi4g22060.1.p	AUX/IAA	TR	LDLSL	N-terminal	363	44	AT1G51950.1	indole-3-acetic acid inducible 18
Brachypodium distachyon	Bradi4g16750	Bradi4g16750.1.p	LOB	TF	LELTL LGLGL	C-terminal C-terminal	301	260 296	AT3G02550.1	LOB domain-containing protein 41
Brachypodium distachyon	Bradi4g08220	Bradi4g08220.1.p	MYB	TF	LSLSL	Middle	337	233	AT5G67300.1	myb domain protein r1
Brachypodium distachyon	Bradi4g16740	Bradi4g16740.1.p	LOB	TF	LELTL LGLAL	C-terminal C-terminal	291	251 286	AT3G02550.1	LOB domain-containing protein 41
Brachypodium distachyon	Bradi4g03460	Bradi4g03460.1.p			LSLTL LNLRL	N-terminal C-terminal	185	31 182	AT1G24625.1	zinc finger protein 7
Brachypodium distachyon	Bradi4g04050	Bradi4g04050.1.p	MYB	TF	LILEL	Middle	242	75	AT5G59780.3	myb domain protein 59
Brachypodium distachyon	Bradi4g02600	Bradi4g02600.2.p	AUX/IAA	TR	LRLGL LKLKL	N-terminal N-terminal	218	15 39	AT3G04730.1	indoleacetic acid-induced protein 16
Brachypodium distachyon	Bradi4g02670	Bradi4g02670.2.p	bHLH	TF	LELAL	N-terminal	263	33	AT4G28800.1	basic helix-loop-helix (bHLH) DNA-binding superfamily protein
Brachypodium distachyon	Bradi4g03340	Bradi4g03340.1.p	C2H2	TF	LALWL FDLNLP	Middle C-terminal	210	55 177	AT1G27730.1	salt tolerance zinc finger
Brachypodium distachyon	Bradi4g02580	Bradi4g02580.1.p	AUX/IAA	TR	LRLGL	N-terminal	206	16	AT1G04240.1	AUX/IAA transcriptional regulator family protein
Brachypodium distachyon	Bradi4g02600	Bradi4g02600.1.p	AUX/IAA	TR	LRLGL LKLKL	N-terminal N-terminal	250	15 39	AT3G04730.1	indoleacetic acid-induced protein 16
Brachypodium distachyon	Bradi4g00740	Bradi4g00740.8.p	HB	TF	LSLSL LTLGL	N-terminal C-terminal	651	154 585	AT4G34610.2	BEL1-like homeodomain 6
Brachypodium distachyon	Bradi4g00740	Bradi4g00740.7.p	HB	TF	LSLSL LTLGL	N-terminal C-terminal	651	154 585	AT4G34610.1	BEL1-like homeodomain 6
Brachypodium distachyon	Bradi4g00740	Bradi4g00740.4.p	HB	TF	LSLSL LTLGL	N-terminal C-terminal	651	154 585	AT4G34610.1	BEL1-like homeodomain 6
Brachypodium distachyon	Bradi4g00740	Bradi4g00740.5.p	HB	TF	LSLSL LTLGL	N-terminal C-terminal	651	154 585	AT4G34610.1	BEL1-like homeodomain 6
Brachypodium distachyon	Bradi4g00740	Bradi4g00740.1.p	HB	TF	LSLSL LTLGL	N-terminal C-terminal	651	154 585	AT4G34610.2	BEL1-like homeodomain 6
Brachypodium distachyon	Bradi3g57710	Bradi3g57710.3.p	WRKY	TF	LGLSL	N-terminal	414	94	AT1G68150.1	WRKY DNA-binding protein 9
Brachypodium distachyon	Bradi3g58220	Bradi3g58220.2.p	MIKC	TF	LDLNL LKLAL	Middle C-terminal	341	197 331	AT2G22540.1	K-box region and MADS-box transcription factor family protein
Brachypodium distachyon	Bradi3g57710	Bradi3g57710.2.p	WRKY	TF	LGLSL	Middle	555	235	AT1G68150.1	WRKY DNA-binding protein 9
Brachypodium distachyon	Bradi3g57710	Bradi3g57710.1.p	WRKY	TF	LGLSL	Middle	560	240	AT1G68150.1	WRKY DNA-binding protein 9
Brachypodium distachyon	Bradi3g57567	Bradi3g57567.2.p	HB	TF	LDLDL	Middle	710	189	AT1G73360.1	homeodomain GLABROUS 11
Brachypodium distachyon	Bradi3g55410	Bradi3g55410.1.p	AUX/IAA	TR	LELGL LALAL	N-terminal Middle	282	38 192	AT2G33310.1	auxin-induced protein 13
Brachypodium distachyon	Bradi3g55760	Bradi3g55760.1.p	C2H2	TF	LDLEL	C-terminal	183	172	AT3G09290.1	telomerase activator1
Brachypodium distachyon	Bradi3g57567	Bradi3g57567.1.p	HB	TF	LDLDL	Middle	714	189	AT1G73360.1	homeodomain GLABROUS 11
Brachypodium distachyon	Bradi3g51540	Bradi3g51540.4.p	HB	TF	LSLAL	N-terminal	792	31	AT3G61150.1	homeodomain GLABROUS 1
Brachypodium distachyon	Bradi3g51685	Bradi3g51685.1.p	GRF	TF	LVLGL	N-terminal	215	40	AT2G36400.1	growth-regulating factor 3
Brachypodium distachyon	Bradi3g51409	Bradi3g51409.1.p	G2-like	TF	LDLSL	C-terminal	301	293	AT1G14600.1	Homeodomain-like superfamily protein
Brachypodium distachyon	Bradi3g51540	Bradi3g51540.1.p	HB	TF	LSLAL	N-terminal	792	31	AT3G61150.1	homeodomain GLABROUS 1
Brachypodium distachyon	Bradi3g50930	Bradi3g50930.3.p	GRAS	TF	LLLAL LELHL	Middle Middle	725	413 522	AT4G00150.1	GRAS family transcription factor
Brachypodium distachyon	Bradi3g50780	Bradi3g50780.1.p	C2H2	TF	LDLNVP	C-terminal	633	510	AT1G02040.1	C2H2-type zinc finger family protein
Brachypodium distachyon	Bradi3g46320	Bradi3g46320.5.p	HB	TF	LELSL LVLGL	N-terminal N-terminal	318	35 67	AT5G06710.1	homeobox from Arabidopsis thaliana
Brachypodium distachyon	Bradi3g46320	Bradi3g46320.4.p	HB	TF	LELSL LVLGL	N-terminal N-terminal	362	35 67	AT5G06710.1	homeobox from Arabidopsis thaliana
Brachypodium distachyon	Bradi3g46320	Bradi3g46320.3.p	HB	TF	LELSL LVLGL	N-terminal N-terminal	362	35 67	AT5G06710.1	homeobox from Arabidopsis thaliana
Brachypodium distachyon	Bradi3g46320	Bradi3g46320.2.p	HB	TF	LELSL LVLGL	N-terminal N-terminal	362	35 67	AT5G06710.1	homeobox from Arabidopsis thaliana
Brachypodium distachyon	Bradi3g42633	Bradi3g42633.1.p	C2H2	TF	LDLRL LSLKL	N-terminal C-terminal	188	14 185	AT5G57520.1	zinc finger protein 2
Brachypodium distachyon	Bradi3g43710	Bradi3g43710.1.p	HSF	TF	LKLGL LSLTL	Middle Middle	469	259 340	AT4G13980.1	winged-helix DNA-binding transcription factor family protein
Brachypodium distachyon	Bradi3g40240	Bradi3g40240.1.p	SBP	TF	LSLQL LSLQL	N-terminal Middle	1127	116 458	AT1G20980.1	squamosa promoter binding protein-like 14
Brachypodium distachyon	Bradi3g37890	Bradi3g37890.3.p	C2H2	TF	LELQL	Middle	478	276	AT1G68130.1	indeterminate(ID)-domain 14
Brachypodium distachyon	Bradi3g37890	Bradi3g37890.1.p	C2H2	TF	LELQL	Middle	438	236	AT1G68130.1	indeterminate(ID)-domain 14
Brachypodium distachyon	Bradi3g37810	Bradi3g37810.1.p	HB	TF	LGLSL LVLGL	N-terminal N-terminal	347	5 25	AT5G06710.1	homeobox from Arabidopsis thaliana
Brachypodium distachyon	Bradi3g37740	Bradi3g37740.1.p			LDLSL	C-terminal	306	303	AT2G41940.1	zinc finger protein 8
Brachypodium distachyon	Bradi3g37360	Bradi3g37360.1.p	MYB	TF	LTLGL LALRL	C-terminal C-terminal	189	170 186	AT5G67300.1	myb domain protein r1
Brachypodium distachyon	Bradi3g34410	Bradi3g34410.2.p	HB	TF	LVLDL	Middle	889	357	AT5G46880.1	homeobox-7
Brachypodium distachyon	Bradi3g34410	Bradi3g34410.1.p	HB	TF	LVLDL	Middle	889	357	AT5G46880.1	homeobox-7
Brachypodium distachyon	Bradi3g34000	Bradi3g34000.1.p			DLNQCP LSLSL LSLSL	C-terminal C-terminal C-terminal	1540	1226 1481 1505	AT3G02890.1	RING/FYVE/PHD zinc finger superfamily protein
Brachypodium distachyon	Bradi3g33410	Bradi3g33410.1.p	HB	TF	LGLGL LKLPL	N-terminal C-terminal	273	14 212	AT4G17460.1	Homeobox-leucine zipper protein 4 (HB-4) / HD-ZIP protein
Brachypodium distachyon	Bradi3g33400	Bradi3g33400.2.p	MYB-related	TF	LSLKL	C-terminal	315	292	AT5G47390.1	myb-like transcription factor family protein
Brachypodium distachyon	Bradi3g33100	Bradi3g33100.1.p	C2H2	TF	DLNVAP	C-terminal	368	336	AT3G60580.1	C2H2-like zinc finger protein
Brachypodium distachyon	Bradi3g32241	Bradi3g32241.1.p	G2-like	TF	LTLSL LDLSL	C-terminal C-terminal	334	274 326	AT2G38300.1	myb-like HTH transcriptional regulator family protein
Brachypodium distachyon	Bradi3g32040	Bradi3g32040.3.p	HB	TF	LSLSL LTLGL	N-terminal C-terminal	607	113 511	AT4G36870.1	BEL1-like homeodomain 2
Brachypodium distachyon	Bradi3g21480	Bradi3g21480.1.p	HB	TF	LALDL LTLSL	N-terminal N-terminal	240	14 47	AT5G06710.1	homeobox from Arabidopsis thaliana
Brachypodium distachyon	Bradi3g28850	Bradi3g28850.1.p	C2H2	TF	LTLTL LDLNLPP LDLKL	N-terminal C-terminal C-terminal	254	36 227 249	AT4G35280.1	C2H2-like zinc finger protein
Brachypodium distachyon	Bradi3g18971	Bradi3g18971.1.p	C2H2	TF	LDLEL	C-terminal	161	153	AT3G23130.1	C2H2 and C2HC zinc fingers superfamily protein
Brachypodium distachyon	Bradi3g21380	Bradi3g21380.1.p	BBR-BPC	TF	LGLQL	N-terminal	335	25	AT1G14685.3	basic pentacysteine 2
Brachypodium distachyon	Bradi3g18073	Bradi3g18073.1.p	ERF	TF	LELTL LDLNFPP	C-terminal C-terminal	203	184 194	AT5G44210.1	erf domain protein 9
Brachypodium distachyon	Bradi3g18070	Bradi3g18070.1.p	ERF	TF	FDLNFPP LELTL	C-terminal C-terminal	171	162 145	AT3G20310.1	ethylene response factor 7
Brachypodium distachyon	Bradi3g14500	Bradi3g14500.2.p	HB	TF	LPLFL	Middle	832	462	AT4G04890.1	protodermal factor 2
Brachypodium distachyon	Bradi3g14500	Bradi3g14500.1.p	HB	TF	LPLFL	Middle	832	462	AT4G04890.1	protodermal factor 2
Brachypodium distachyon	Bradi3g08967	Bradi3g08967.1.p	BES1	TF	LELTL	C-terminal	379	364	AT1G78700.1	BES1/BZR1 homolog 4
Brachypodium distachyon	Bradi3g10730	Bradi3g10730.1.p	G2-like	TF	LPLCL	N-terminal	397	40	AT1G68670.1	myb-like transcription factor family protein
Brachypodium distachyon	Bradi3g08570	Bradi3g08570.3.p	HB	TF	LSLSL	Middle	474	166	AT4G32980.1	homeobox gene 1
Brachypodium distachyon	Bradi3g08570	Bradi3g08570.4.p	HB	TF	LSLSL	Middle	474	166	AT4G32980.1	homeobox gene 1
Brachypodium distachyon	Bradi3g08570	Bradi3g08570.5.p	HB	TF	LSLSL	Middle	474	166	AT4G32980.1	homeobox gene 1
Brachypodium distachyon	Bradi3g08667	Bradi3g08667.1.p	AUX/IAA	TR	LQLSL	N-terminal	275	38	AT1G51950.1	indole-3-acetic acid inducible 18
Brachypodium distachyon	Bradi3g08570	Bradi3g08570.2.p	HB	TF	LSLSL	Middle	474	166	AT4G32980.1	homeobox gene 1
Brachypodium distachyon	Bradi3g06717	Bradi3g06717.1.p	PHD	TR	DLNEEP	N-terminal	2102	11	AT3G01460.1	methyl-CPG-binding domain 9
Brachypodium distachyon	Bradi3g05720	Bradi3g05720.1.p	SBP	TF	LGLGL	Middle	485	208	AT1G02065.1	squamosa promoter binding protein-like 8
Brachypodium distachyon	Bradi3g06070	Bradi3g06070.1.p	WRKY	TF	LSLDL	N-terminal	346	13	AT1G80840.1	WRKY DNA-binding protein 40
Brachypodium distachyon	Bradi3g06562	Bradi3g06562.1.p	ERF	TF	FDLNLPP	C-terminal	203	178	AT1G50640.1	ethylene responsive element binding factor 3
Brachypodium distachyon	Bradi2g60710	Bradi2g60710.1.p	TRAF	TR	LRLCL	C-terminal	518	412	AT2G41370.1	Ankyrin repeat family protein / BTB/POZ domain-containing protein
Brachypodium distachyon	Bradi2g61760	Bradi2g61760.1.p	RWP-RK	TF	DLNLSP	N-terminal	331	44	AT5G66990.1	RWP-RK domain-containing protein
Brachypodium distachyon	Bradi2g55270	Bradi2g55270.1.p	HB	TF	LELRL	C-terminal	212	204	AT3G11260.1	WUSCHEL related homeobox 5
Brachypodium distachyon	Bradi2g58720	Bradi2g58720.1.p	C2H2	TF	LNLEL LKLDL	N-terminal C-terminal	155	14 148	AT5G57520.1	zinc finger protein 2
Brachypodium distachyon	Bradi2g59240	Bradi2g59240.1.p	TCP	TF	LELGL	C-terminal	320	248	AT3G27010.1	TEOSINTE BRANCHED 1, cycloidea, PCF (TCP)-domain family protein 20
Brachypodium distachyon	Bradi2g59240	Bradi2g59240.2.p	TCP	TF	LELGL	C-terminal	320	248	AT3G27010.1	TEOSINTE BRANCHED 1, cycloidea, PCF (TCP)-domain family protein 20
Brachypodium distachyon	Bradi2g52370	Bradi2g52370.1.p	ERF	TF	DLNRPP LDLNRP	C-terminal C-terminal	244	235 235	AT5G44210.1	erf domain protein 9
Brachypodium distachyon	Bradi2g52380	Bradi2g52380.1.p	ERF	TF	FDLNEPP	C-terminal	175	164	AT1G28360.1	ERF domain protein 12
Brachypodium distachyon	Bradi2g54470	Bradi2g54470.1.p	C2H2	TF	LDLNLTP	C-terminal	203	167	AT2G28710.1	C2H2-type zinc finger family protein
Brachypodium distachyon	Bradi2g49420	Bradi2g49420.4.p	AUX/IAA	TR	LELKL	N-terminal	340	50	AT3G16500.1	phytochrome-associated protein 1
Brachypodium distachyon	Bradi2g51030	Bradi2g51030.1.p	TRAF	TR	DLNETP LDLGL	C-terminal Middle	623	512 353	AT5G45110.1	NPR1-like protein 3
Brachypodium distachyon	Bradi2g49420	Bradi2g49420.16.p	AUX/IAA	TR	LELKL	N-terminal	340	50	AT3G16500.1	phytochrome-associated protein 1
Brachypodium distachyon	Bradi2g49420	Bradi2g49420.17.p	AUX/IAA	TR	LELKL	N-terminal	340	50	AT3G16500.1	phytochrome-associated protein 1
Brachypodium distachyon	Bradi2g49420	Bradi2g49420.14.p	AUX/IAA	TR	LELKL	N-terminal	340	50	AT3G16500.1	phytochrome-associated protein 1
Brachypodium distachyon	Bradi2g49420	Bradi2g49420.15.p	AUX/IAA	TR	LELKL	N-terminal	340	50	AT3G16500.1	phytochrome-associated protein 1
Brachypodium distachyon	Bradi2g49250	Bradi2g49250.1.p	C2H2	TF	DLNLVP	C-terminal	209	160	AT5G04340.1	zinc finger of Arabidopsis thaliana 6
Brachypodium distachyon	Bradi2g49420	Bradi2g49420.10.p	AUX/IAA	TR	LELKL	N-terminal	340	50	AT3G16500.1	phytochrome-associated protein 1
Brachypodium distachyon	Bradi2g46350	Bradi2g46350.1.p	TUB	TF	LYLGL	Middle	361	127	AT1G53320.1	tubby like protein 7
Brachypodium distachyon	Bradi2g46420	Bradi2g46420.1.p	AUX/IAA	TR	LTLRL LTLGL	N-terminal N-terminal	272	44 68	AT4G29080.1	phytochrome-associated protein 2
Brachypodium distachyon	Bradi2g47367	Bradi2g47367.1.p	MYB	TF	LILRL	Middle	260	94	AT3G13540.1	myb domain protein 5
Brachypodium distachyon	Bradi2g46230	Bradi2g46230.1.p	HB	TF	LKLQL	C-terminal	1846	1441	AT5G44180.1	Homeodomain-like transcriptional regulator
Brachypodium distachyon	Bradi2g37800	Bradi2g37800.5.p	ERF	TF	LPLPL	C-terminal	479	428	AT2G28550.2	related to AP2.7
Brachypodium distachyon	Bradi2g37800	Bradi2g37800.9.p	AP2	TF	LPLPL	C-terminal	502	443	AT2G28550.3	related to AP2.7
Brachypodium distachyon	Bradi2g37800	Bradi2g37800.12.p	ERF	TF	LPLPL	C-terminal	479	428	AT2G28550.2	related to AP2.7
Brachypodium distachyon	Bradi2g37800	Bradi2g37800.3.p	AP2	TF	LPLPL	C-terminal	494	443	AT2G28550.3	related to AP2.7
Brachypodium distachyon	Bradi2g37800	Bradi2g37800.11.p	ERF	TF	LPLPL	C-terminal	487	428	AT2G28550.2	related to AP2.7
Brachypodium distachyon	Bradi2g34030	Bradi2g34030.2.p	AUX/IAA	TR	LTLRL	N-terminal	200	27	AT1G04250.1	AUX/IAA transcriptional regulator family protein
Brachypodium distachyon	Bradi2g37800	Bradi2g37800.10.p	AP2	TF	LPLPL	C-terminal	494	443	AT2G28550.3	related to AP2.7
Brachypodium distachyon	Bradi2g33417	Bradi2g33417.4.p	AUX/IAA	TR	LELSL	N-terminal	205	16	AT3G16500.1	phytochrome-associated protein 1
Brachypodium distachyon	Bradi2g34030	Bradi2g34030.1.p	AUX/IAA	TR	LTLRL	N-terminal	202	27	AT1G04250.1	AUX/IAA transcriptional regulator family protein
Brachypodium distachyon	Bradi2g33417	Bradi2g33417.2.p	AUX/IAA	TR	LELSL	N-terminal	229	16	AT3G16500.1	phytochrome-associated protein 1
Brachypodium distachyon	Bradi2g33417	Bradi2g33417.3.p	AUX/IAA	TR	LELSL	N-terminal	205	16	AT3G16500.1	phytochrome-associated protein 1
Brachypodium distachyon	Bradi2g31850	Bradi2g31850.1.p	C2H2	TF	LHLGL LDLEL	C-terminal C-terminal	262	214 251	AT5G43540.1	C2H2 and C2HC zinc fingers superfamily protein
Brachypodium distachyon	Bradi2g33417	Bradi2g33417.1.p	AUX/IAA	TR	LELSL	N-terminal	240	16	AT3G16500.1	phytochrome-associated protein 1
Brachypodium distachyon	Bradi2g31820	Bradi2g31820.1.p	AUX/IAA	TR	LRLGL	N-terminal	242	29	AT4G29080.1	phytochrome-associated protein 2
Brachypodium distachyon	Bradi2g28910	Bradi2g28910.1.p	MYB	TF	LSLSL	Middle	302	202	AT4G37260.1	myb domain protein 73
Brachypodium distachyon	Bradi2g24110	Bradi2g24110.4.p	TUB	TF	LYLCL	Middle	446	147	AT1G25280.1	tubby like protein 10
Brachypodium distachyon	Bradi2g24110	Bradi2g24110.3.p	TUB	TF	LYLCL	Middle	446	147	AT1G25280.1	tubby like protein 10
Brachypodium distachyon	Bradi2g24110	Bradi2g24110.2.p	TUB	TF	LYLCL	Middle	446	147	AT1G25280.1	tubby like protein 10
Brachypodium distachyon	Bradi2g24110	Bradi2g24110.1.p	TUB	TF	LYLCL	Middle	446	147	AT1G25280.1	tubby like protein 10
Brachypodium distachyon	Bradi2g23530	Bradi2g23530.1.p	HB	TF	LTLGL LPLNL	C-terminal C-terminal	586	524 544	AT5G02030.1	POX (plant homeobox) family protein
Brachypodium distachyon	Bradi2g22640	Bradi2g22640.1.p			LNLYL	N-terminal	549	17	AT3G58030.3	RING/U-box superfamily protein
Brachypodium distachyon	Bradi2g21290	Bradi2g21290.1.p	NF-YC	TF	LELFL LNLDL	N-terminal Middle	279	41 200	AT3G12480.1	nuclear factor Y, subunit C11
Brachypodium distachyon	Bradi2g21060	Bradi2g21060.1.p	ERF	TF	LDLNCPP LELDL	C-terminal Middle	237	228 135	AT5G44210.1	erf domain protein 9
Brachypodium distachyon	Bradi2g21067	Bradi2g21067.1.p	ERF	TF	FDLNEPP	C-terminal	196	185	AT1G28360.1	ERF domain protein 12
Brachypodium distachyon	Bradi2g19367	Bradi2g19367.9.p	AUX/IAA	TR	LELKL	N-terminal	319	48	AT3G16500.1	phytochrome-associated protein 1
Brachypodium distachyon	Bradi2g19367	Bradi2g19367.8.p	AUX/IAA	TR	LELKL	N-terminal	319	48	AT3G16500.1	phytochrome-associated protein 1
Brachypodium distachyon	Bradi2g19367	Bradi2g19367.7.p	AUX/IAA	TR	LELKL	N-terminal	319	48	AT3G16500.1	phytochrome-associated protein 1
Brachypodium distachyon	Bradi2g19367	Bradi2g19367.6.p	AUX/IAA	TR	LELKL	N-terminal	342	48	AT3G16500.1	phytochrome-associated protein 1
Brachypodium distachyon	Bradi2g19367	Bradi2g19367.4.p	AUX/IAA	TR	LELKL	N-terminal	342	48	AT3G16500.1	phytochrome-associated protein 1
Brachypodium distachyon	Bradi2g19367	Bradi2g19367.2.p	AUX/IAA	TR	LELKL	N-terminal	342	48	AT3G16500.1	phytochrome-associated protein 1
Brachypodium distachyon	Bradi2g19367	Bradi2g19367.11.p	AUX/IAA	TR	LELKL	N-terminal	342	48	AT3G16500.1	phytochrome-associated protein 1
Brachypodium distachyon	Bradi2g16850	Bradi2g16850.1.p	AUX/IAA	TR	LALRL LSLEL	N-terminal Middle	270	43 187	AT2G22670.4	indoleacetic acid-induced protein 8
Brachypodium distachyon	Bradi2g19367	Bradi2g19367.10.p	AUX/IAA	TR	LELKL	N-terminal	319	48	AT3G16500.1	phytochrome-associated protein 1
Brachypodium distachyon	Bradi2g14600	Bradi2g14600.2.p	Jumonji	TR	LGLSL	Middle	1238	681	AT1G08620.1	Transcription factor jumonji (jmj) family protein / zinc finger (C5HC2 type) family protein
Brachypodium distachyon	Bradi2g11790	Bradi2g11790.1.p			LELSL	N-terminal	476	7	AT4G28910.1	novel interactor of JAZ
Brachypodium distachyon	Bradi2g11120	Bradi2g11120.1.p	AUX/IAA	TR	LRLGL LDLLL	N-terminal Middle	195	46 119	AT3G17600.1	indole-3-acetic acid inducible 31
Brachypodium distachyon	Bradi2g11120	Bradi2g11120.2.p	AUX/IAA	TR	LRLGL LDLLL	N-terminal Middle	175	26 99	AT3G17600.1	indole-3-acetic acid inducible 31
Brachypodium distachyon	Bradi2g08287	Bradi2g08287.3.p	G2-like	TF	LPLQL LPLPL	C-terminal C-terminal	521	456 482	AT2G20570.1	GBF's pro-rich region-interacting factor 1
Brachypodium distachyon	Bradi2g07770	Bradi2g07770.1.p	AUX/IAA	TR	LRLGL LSLGL	N-terminal Middle	242	31 164	AT4G29080.1	phytochrome-associated protein 2
Brachypodium distachyon	Bradi2g06890	Bradi2g06890.3.p	TCP	TF	LRLSL	Middle	480	287	AT3G15030.3	TCP family transcription factor 4
Brachypodium distachyon	Bradi2g06400	Bradi2g06400.1.p	BES1	TF	LELTL	C-terminal	356	346	AT1G78700.1	BES1/BZR1 homolog 4
Brachypodium distachyon	Bradi2g06890	Bradi2g06890.2.p	TCP	TF	LRLSL	Middle	480	287	AT3G15030.1	TCP family transcription factor 4
Brachypodium distachyon	Bradi2g05870	Bradi2g05870.1.p	TRAF	TR	DLNETP LVLVL LPLIL LSLGL	C-terminal N-terminal Middle Middle	584	478 125 200 252	AT1G64280.1	regulatory protein (NPR1)
Brachypodium distachyon	Bradi2g05590	Bradi2g05590.1.p	MYB-related	TF	LSLQL	C-terminal	369	333	AT5G47390.1	myb-like transcription factor family protein
Brachypodium distachyon	Bradi2g05650	Bradi2g05650.1.p	AUX/IAA	TR	LELSL	N-terminal	240	17	AT3G16500.1	phytochrome-associated protein 1
Brachypodium distachyon	Bradi2g02021	Bradi2g02021.1.p			DLNNLP	N-terminal	250	10	AT1G68480.1	C2H2 and C2HC zinc fingers superfamily protein
Brachypodium distachyon	Bradi2g02190	Bradi2g02190.1.p			LGLDL	C-terminal	285	278	AT1G68360.1	C2H2 and C2HC zinc fingers superfamily protein
Brachypodium distachyon	Bradi2g04910	Bradi2g04910.1.p	AUX/IAA	TR	LALTL	N-terminal	201	27	AT1G04250.1	AUX/IAA transcriptional regulator family protein
Brachypodium distachyon	Bradi1g76940	Bradi1g76940.4.p	HB	TF	LSLSL LTLGL	N-terminal C-terminal	610	95 515	AT4G36870.1	BEL1-like homeodomain 2
Brachypodium distachyon	Bradi1g76940	Bradi1g76940.3.p	HB	TF	LSLSL LTLGL	N-terminal C-terminal	610	95 515	AT4G36870.1	BEL1-like homeodomain 2
Brachypodium distachyon	Bradi1g76940	Bradi1g76940.2.p	HB	TF	LSLSL LTLGL	N-terminal C-terminal	610	95 515	AT4G36870.2	BEL1-like homeodomain 2
Brachypodium distachyon	Bradi1g75123	Bradi1g75123.1.p	C2H2	TF	LRLGL LDLEL	C-terminal C-terminal	190	154 179	AT5G43540.1	C2H2 and C2HC zinc fingers superfamily protein
Brachypodium distachyon	Bradi1g74060	Bradi1g74060.7.p	HB	TF	LSLSL LTLGL	N-terminal C-terminal	591	114 525	AT4G34610.1	BEL1-like homeodomain 6
Brachypodium distachyon	Bradi1g72150	Bradi1g72150.7.p	MIKC	TF	LRLGL	C-terminal	225	218	AT2G22540.1	K-box region and MADS-box transcription factor family protein
Brachypodium distachyon	Bradi1g72150	Bradi1g72150.6.p	MIKC	TF	LRLGL	C-terminal	225	218	AT2G22540.1	K-box region and MADS-box transcription factor family protein
Brachypodium distachyon	Bradi1g72150	Bradi1g72150.5.p	MIKC	TF	LRLGL	C-terminal	227	220	AT2G22540.1	K-box region and MADS-box transcription factor family protein
Brachypodium distachyon	Bradi1g72150	Bradi1g72150.3.p	MIKC	TF	LRLGL	C-terminal	227	220	AT2G22540.1	K-box region and MADS-box transcription factor family protein
Brachypodium distachyon	Bradi1g71910	Bradi1g71910.3.p	G2-like	TF	LSLSL LDLSL	C-terminal C-terminal	339	296 331	AT2G02060.1	Homeodomain-like superfamily protein
Brachypodium distachyon	Bradi1g71330	Bradi1g71330.1.p	C2H2	TF	LGLGL	C-terminal	526	430	AT5G66730.1	C2H2-like zinc finger protein
Brachypodium distachyon	Bradi1g69150	Bradi1g69150.1.p	HB	TF	LALGL	N-terminal	276	13	AT5G06710.1	homeobox from Arabidopsis thaliana
Brachypodium distachyon	Bradi1g68570	Bradi1g68570.2.p	C2H2	TF	LALDL LTLRL	Middle C-terminal	290	76 287	AT1G66140.1	zinc finger protein 4
Brachypodium distachyon	Bradi1g68570	Bradi1g68570.1.p	C2H2	TF	LALDL LTLRL	N-terminal C-terminal	254	40 251	AT1G66140.1	zinc finger protein 4
Brachypodium distachyon	Bradi1g68510	Bradi1g68510.2.p	MYB-related	TF	LKLQL LELTL	Middle Middle	748	310 334	AT2G36960.2	TSL-kinase interacting protein 1
Brachypodium distachyon	Bradi1g66330	Bradi1g66330.1.p	C2H2	TF	LGLGL LGLGL LVLDLNVP	Middle Middle C-terminal	199	136 142 163	AT5G59820.1	C2H2-type zinc finger family protein
Brachypodium distachyon	Bradi1g67320	Bradi1g67320.1.p			LCLTL	N-terminal	321	58	AT2G32600.1	hydroxyproline-rich glycoprotein family protein
Brachypodium distachyon	Bradi1g59750	Bradi1g59750.1.p	C2H2	TF	LHLAL LELRL	C-terminal C-terminal	252	235 246	AT2G37740.1	zinc-finger protein 10
Brachypodium distachyon	Bradi1g58830	Bradi1g58830.1.p	G2-like	TF	LSLDL	N-terminal	348	16	AT2G03500.1	Homeodomain-like superfamily protein
Brachypodium distachyon	Bradi1g58491	Bradi1g58491.1.p	Tify	TF	LALRL	N-terminal	169	32	AT1G30135.1	jasmonate-zim-domain protein 8
Brachypodium distachyon	Bradi1g52490	Bradi1g52490.1.p	C2H2	TF	LGLTL LDLEL	C-terminal C-terminal	104	79 93	AT5G43540.1	C2H2 and C2HC zinc fingers superfamily protein
Brachypodium distachyon	Bradi1g55427	Bradi1g55427.1.p	bHLH	TF	LALSL	N-terminal	289	46	AT4G02590.1	basic helix-loop-helix (bHLH) DNA-binding superfamily protein
Brachypodium distachyon	Bradi1g51270	Bradi1g51270.1.p	HB	TF	LDLGL	N-terminal	262	8	AT4G17460.1	Homeobox-leucine zipper protein 4 (HB-4) / HD-ZIP protein
Brachypodium distachyon	Bradi1g51257	Bradi1g51257.3.p	HB	TF	LDLGL LGLGL	N-terminal N-terminal	313	14 20	AT4G17460.1	Homeobox-leucine zipper protein 4 (HB-4) / HD-ZIP protein
Brachypodium distachyon	Bradi1g48320	Bradi1g48320.1.p	ERF	TF	DLNREP	C-terminal	177	164	AT2G23340.1	DREB and EAR motif protein 3
Brachypodium distachyon	Bradi1g43990	Bradi1g43990.1.p	C2C2-CO-like	TF	LSLNL	Middle	437	318	AT1G25440.1	B-box type zinc finger protein with CCT domain
Brachypodium distachyon	Bradi1g33550	Bradi1g33550.1.p	ERF	TF	FDLNMPP	C-terminal	189	160	AT3G15210.1	ethylene responsive element binding factor 4
Brachypodium distachyon	Bradi1g32200	Bradi1g32200.1.p	NF-YC	TF	LELTL	Middle	260	141	AT1G56170.1	nuclear factor Y, subunit C2
Brachypodium distachyon	Bradi1g30870	Bradi1g30870.1.p	WRKY	TF	LSLGL	N-terminal	327	16	AT4G31800.1	WRKY DNA-binding protein 18
Brachypodium distachyon	Bradi1g30337	Bradi1g30337.2.p	AP2	TF	LELSL	Middle	379	268	AT4G36920.1	Integrase-type DNA-binding superfamily protein
Brachypodium distachyon	Bradi1g30337	Bradi1g30337.1.p	AP2	TF	LELSL	Middle	379	268	AT4G36920.2	Integrase-type DNA-binding superfamily protein
Brachypodium distachyon	Bradi1g30252	Bradi1g30252.1.p	MYB	TF	LSLSL	Middle	283	195	AT5G67300.1	myb domain protein r1
Brachypodium distachyon	Bradi1g29823	Bradi1g29823.1.p	C2H2	TF	DLNELP LSLGL	C-terminal N-terminal	186	157 13	AT5G43170.1	zinc-finger protein 3
Brachypodium distachyon	Bradi1g29826	Bradi1g29826.1.p	C2H2	TF	FDLNEPP	C-terminal C-terminal	171	148	AT5G43170.1	zinc-finger protein 3
Brachypodium distachyon	Bradi1g29820	Bradi1g29820.1.p	C2H2	TF	DLNELP	C-terminal	196	176	AT4G35280.1	C2H2-like zinc finger protein
Brachypodium distachyon	Bradi1g29247	Bradi1g29247.1.p	ARID	TR	LPLDL	C-terminal	1886	1717	AT1G63490.1	transcription factor jumonji (jmjC) domain-containing protein
Brachypodium distachyon	Bradi1g24720	Bradi1g24720.4.p	B3	TF	DLNIQP	C-terminal	899	870	AT4G32010.1	HSI2-like 1
Brachypodium distachyon	Bradi1g24720	Bradi1g24720.3.p	B3	TF	DLNIQP	C-terminal	905	876	AT4G32010.1	HSI2-like 1
Brachypodium distachyon	Bradi1g24720	Bradi1g24720.2.p	B3	TF	DLNIQP	C-terminal	996	967	AT4G32010.1	HSI2-like 1
Brachypodium distachyon	Bradi1g24720	Bradi1g24720.1.p	B3	TF	DLNIQP	C-terminal	990	961	AT4G32010.1	HSI2-like 1
Brachypodium distachyon	Bradi1g23550	Bradi1g23550.1.p	BES1	TF	LELTL	C-terminal	347	339	AT1G19350.3	Brassinosteroid signalling positive regulator (BZR1) family protein
Brachypodium distachyon	Bradi1g22920	Bradi1g22920.1.p	LOB	TF	LGLWL	C-terminal	238	189	AT4G37540.1	LOB domain-containing protein 39
Brachypodium distachyon	Bradi1g22560	Bradi1g22560.1.p	C2H2	TF	DLNFPP LDLNFP	C-terminal C-terminal	425	412 412	AT1G26610.1	C2H2-like zinc finger protein
Brachypodium distachyon	Bradi1g16010	Bradi1g16010.1.p	C2H2	TF	DLNLLP LELSL	C-terminal N-terminal	191	157 8	AT1G27730.1	salt tolerance zinc finger
Brachypodium distachyon	Bradi1g17680	Bradi1g17680.1.p	B3	TF	DLNFHP LELKL	C-terminal Middle	946	841 577	AT4G32010.1	HSI2-like 1
Brachypodium distachyon	Bradi1g15420	Bradi1g15420.2.p	C2C2-Dof	TF	LSLNL	Middle	391	163	AT5G65590.1	Dof-type zinc finger DNA-binding family protein
Brachypodium distachyon	Bradi1g14240	Bradi1g14240.2.p	AUX/IAA	TR	LRLGL LKLKL	N-terminal N-terminal	304	14 42	AT1G04250.1	AUX/IAA transcriptional regulator family protein
Brachypodium distachyon	Bradi1g14240	Bradi1g14240.3.p	AUX/IAA	TR	LRLGL LKLKL	N-terminal N-terminal	219	14 42	AT1G04250.1	AUX/IAA transcriptional regulator family protein
Brachypodium distachyon	Bradi1g14750	Bradi1g14750.1.p	C2H2	TF	LALSL FDLNLP	Middle C-terminal	222	60 181	AT1G27730.1	salt tolerance zinc finger
Brachypodium distachyon	Bradi1g14240	Bradi1g14240.1.p	AUX/IAA	TR	LRLGL LKLKL	N-terminal N-terminal	219	14 42	AT1G04250.1	AUX/IAA transcriptional regulator family protein
Brachypodium distachyon	Bradi1g14230	Bradi1g14230.1.p	AUX/IAA	TR	LRLGL	N-terminal	224	14	AT4G14560.1	indole-3-acetic acid inducible
Brachypodium distachyon	Bradi1g12510	Bradi1g12510.4.p	HB	TF	LSLGL LTLGL	N-terminal C-terminal	636	151 569	AT2G16400.1	BEL1-like homeodomain 7
Brachypodium distachyon	Bradi1g12510	Bradi1g12510.3.p	HB	TF	LSLGL LTLGL	N-terminal C-terminal	636	151 569	AT2G16400.1	BEL1-like homeodomain 7
Brachypodium distachyon	Bradi1g12510	Bradi1g12510.2.p	HB	TF	LSLGL LTLGL	N-terminal C-terminal	636	151 569	AT2G16400.1	BEL1-like homeodomain 7
Brachypodium distachyon	Bradi1g12510	Bradi1g12510.1.p	HB	TF	LSLGL LTLGL	N-terminal C-terminal	636	151 569	AT2G16400.1	BEL1-like homeodomain 7
Brachypodium distachyon	Bradi1g12067	Bradi1g12067.1.p			LKLDL	Middle	1128	591	AT4G38070.1	basic helix-loop-helix (bHLH) DNA-binding superfamily protein
Brachypodium distachyon	Bradi1g09615	Bradi1g09615.1.p	HB	TF	LSLSL LTLGL	Middle C-terminal	798	285 771	AT4G36870.1	BEL1-like homeodomain 2
Brachypodium distachyon	Bradi1g09090	Bradi1g09090.1.p	AUX/IAA	TR	LRLGL LKLTL	N-terminal N-terminal	224	14 39	AT4G14550.1	indole-3-acetic acid inducible 14
Brachypodium distachyon	Bradi1g07630	Bradi1g07630.1.p	G2-like	TF	LDLGL	N-terminal	350	14	AT3G25790.1	myb-like transcription factor family protein
Brachypodium distachyon	Bradi1g07511	Bradi1g07511.1.p	G2-like	TF	LSLGL	N-terminal	389	70	AT5G42630.1	Homeodomain-like superfamily protein
Brachypodium distachyon	Bradi1g07492	Bradi1g07492.1.p	C2H2	TF	DLNEMP	C-terminal	576	568	AT5G56200.1	C2H2 type zinc finger transcription factor family
Brachypodium distachyon	Bradi1g03780	Bradi1g03780.1.p	C2H2	TF	LSLSL LALSL	N-terminal Middle	149	20 79	AT3G46080.1	C2H2-type zinc finger family protein
Brachypodium distachyon	Bradi1g02760	Bradi1g02760.1.p	SBP	TF	LVLSL	Middle	963	251	AT3G60030.1	squamosa promoter-binding protein-like 12
[truncated: 18,656 more rows]

## Sheet: Table S7
Table S7. Phytohormone response genes that encoding EAR motif-containing proteins in Arabidopsis.
[truncated: 293 more rows]

[truncated: 2 more sheets: Table S8, Table S9]
